# Supplementary material for: Tissue-targeted inorganic pyrophosphate hydrolysis in a fugu5 mutant reveals that excess inorganic pyrophosphate triggers developmental defects in a cell-autonomous manner
Source: Front Plant Sci. 2022 Aug 4;13:945225. doi: 10.3389/fpls.2022.945225 (PMC9386291; doi:10.3389/fpls.2022.945225)
Supplement: Supplementary file 2 [file Table_1.XLSX]

## Sheet: Data table
Table S1. Metabolites detected by CE-TOF MS.
	Peak intensity												Fold change vs WT
Anion metabolite compound name	WT	fugu5-1	AVP1pro::IPP1 #8-3	PDFpro::IPP1 #6-7	PDF1pro::IPP1 #9-1	PDF1pro::IPP1 #20-5	CLV1pro::IPP1 #8-3	CLV1pro::IPP1 #10-2	CLV1pro::IPP1 #12-3	PDF1pro::IPP1#6-7(+/-) CLV1pro::IPP1#8-3(+/-)		Anion metabolite compound name	fugu5-1	AVP1pro::IPP1 #8-3	PDFpro::IPP1 #6-7	PDF1pro::IPP1 #9-1	PDF1pro::IPP1 #20-5	CLV1pro::IPP1 #8-3	CLV1pro::IPP1 #10-2	CLV1pro::IPP1 #12-3	PDF1pro::IPP1#6-7(+/-) CLV1pro::IPP1#8-3(+/-)
G6P;F6P;M6P	0.1391 ± 0.0090	0.2925 ± 0.0233	0.1510 ± 0.0150	0.1582 ± 0.0043	0.1594 ± 0.0131	0.1684 ± 0.0094	0.1945 ± 0.0092	0.1854 ± 0.0157	0.1861 ± 0.0134	0.1751 ± 0.0073		G6P;F6P;M6P	2.1026	1.08538	1.13724	1.14606	1.21078	1.39835	1.33315	1.33762	1.25872
Citrate	0.0117 ± 0.0011	0.0287 ± 0.0010	0.0151 ± 0.0032	0.0327 ± 0.0040	0.0334 ± 0.0070	0.0167 ± 0.0022	0.0201 ± 0.0020	0.0172 ± 0.0030	0.0198 ± 0.0008	0.0155 ± 0.0013		Citrate	2.46028	1.29497	2.80842	2.86664	1.43516	1.722	1.47636	1.70011	1.32797
cis-Aconitate	0.0007 ± 0.0003	0.0014 ± 0.0006	0.0009 ± 0.0003	0.0013 ± 0.0006	0.0009 ± 0.0005	0.0010 ± 0.0002	0.0009 ± 0.0003	0.0009 ± 0.0003	0.0009 ± 0.0004	0.0005 ± 0.0001		cis-Aconitate	2.09795	1.33119	1.91536	1.36657	1.52582	1.27577	1.3795	1.33213	0.801049
Isocitrate	0.0004 ± 0.0002	0.0008 ± 0.0001	0.0005 ± 0.0000	0.0009 ± 0.0001	0.0008 ± 0.0001	0.0005 ± 0.0001	0.0006 ± 0.0001	0.0005 ± 0.0000	0.0005 ± 0.0001	0.0004 ± 0.0000		Isocitrate	1.88958	1.23629	2.1952	1.80695	1.21004	1.28726	1.09498	1.13127	0.897297
Succinate	0.0833 ± 0.0114	0.0942 ± 0.0135	0.0831 ± 0.0202	0.1430 ± 0.0260	0.1035 ± 0.0186	0.1319 ± 0.0037	0.1083 ± 0.0077	0.1247 ± 0.0043	0.1369 ± 0.0244	0.1189 ± 0.0128		Succinate	1.13113	0.99847	1.71684	1.24252	1.58351	1.30082	1.4971	1.64377	1.4277
Fumarate	0.0089 ± 0.0015	0.0147 ± 0.0019	0.0102 ± 0.0026	0.0153 ± 0.0035	0.0091 ± 0.0016	0.0135 ± 0.0003	0.0119 ± 0.0012	0.0124 ± 0.0002	0.0137 ± 0.0014	0.0113 ± 0.0011		Fumarate	1.64821	1.15103	1.71631	1.01773	1.51228	1.33199	1.39686	1.53965	1.26723
Malate	0.9084 ± 0.0384	1.1415 ± 0.1131	0.9050 ± 0.1431	1.4469 ± 0.1300	1.1720 ± 0.1591	1.2927 ± 0.2755	1.2690 ± 0.1414	1.2712 ± 0.0601	1.4758 ± 0.0673	1.3364 ± 0.1182		Malate	1.25667	0.996249	1.59282	1.29021	1.42311	1.39697	1.39942	1.62463	1.4712
AMP	0.0034 ± 0.0004	0.0030 ± 0.0002	0.0043 ± 0.0002	0.0039 ± 0.0002	0.0038 ± 0.0002	0.0031 ± 0.0001	0.0031 ± 0.0002	0.0031 ± 0.0002	0.0031 ± 0.0001	0.0035 ± 0.0003		AMP	0.868553	1.26946	1.14048	1.09948	0.913489	0.90568	0.898787	0.911659	1.02658
CMP	0.0008 ± 0.0001	0.0009 ± 0.0001	0.0004 ± 0.0001	0.0009 ± 0.0003	0.0008 ± 0.0001	0.0008 ± 0.0001	0.0008 ± 0.0001	0.0007 ± 0.0001	0.0006 ± 0.0001	0.0008 ± 0.0002		CMP	1.01969	0.524222	1.10558	0.963371	0.927924	0.916896	0.851516	0.767231	0.929894
cCMP	0.0012 ± 0.0000	0.0011 ± 0.0001	0.0012 ± 0.0000	0.0016 ± 0.0001	0.0013 ± 0.0001	0.0010 ± 0.0001	0.0011 ± 0.0001	0.0010 ± 0.0001	0.0010 ± 0.0002	0.0010 ± 0.0000		cCMP	0.922746	0.962285	1.33231	1.05341	0.822879	0.923335	0.805283	0.842568	0.822289
NAD_1	0.0036 ± 0.0001	0.0047 ± 0.0013	0.0052 ± 0.0004	0.0039 ± 0.0001	0.0043 ± 0.0007	0.0033 ± 0.0004	0.0034 ± 0.0004	0.0036 ± 0.0005	0.0035 ± 0.0004	0.0037 ± 0.0004		NAD_1	1.28064	1.42881	1.07503	1.18776	0.909822	0.948144	0.98653	0.960429	1.01689
NAD_2	0.0026 ± 0.0003	0.0026 ± 0.0006	0.0027 ± 0.0003	0.0021 ± 0.0002	0.0020 ± 0.0002	0.0019 ± 0.0004	0.0029 ± 0.0012	0.0024 ± 0.0005	0.0028 ± 0.0008	0.0019 ± 0.0009		NAD_2	0.987265	1.03765	0.780642	0.754725	0.719249	1.09756	0.918907	1.04478	0.729039
GlcNAc;GalNAc	0.0017 ± 0.0003	0.0031 ± 0.0009	0.0016 ± 0.0004	0.0020 ± 0.0001	0.0023 ± 0.0001	0.0021 ± 0.0001	0.0029 ± 0.0007	0.0027 ± 0.0004	0.0029 ± 0.0005	0.0021 ± 0.0001		GlcNAc;GalNAc	1.81351	0.915537	1.1427	1.3153	1.23087	1.67434	1.56475	1.69534	1.19899
G1P;Gal1P	0.0120 ± 0.0006	0.0189 ± 0.0021	0.0114 ± 0.0014	0.0168 ± 0.0005	0.0158 ± 0.0031	0.0142 ± 0.0019	0.0156 ± 0.0003	0.0135 ± 0.0012	0.0147 ± 0.0001	0.0123 ± 0.0006		G1P;Gal1P	1.57071	0.952392	1.40072	1.31565	1.17883	1.29886	1.12415	1.22084	1.02623
Gly3P	0.0111 ± 0.0010	0.0191 ± 0.0016	0.0175 ± 0.0027	0.0103 ± 0.0004	0.0111 ± 0.0008	0.0097 ± 0.0011	0.0104 ± 0.0007	0.0123 ± 0.0020	0.0114 ± 0.0003	0.0116 ± 0.0010		Gly3P	1.71541	1.57698	0.928086	0.999665	0.870578	0.939856	1.1028	1.02324	1.04647
Gluconate	0.0169 ± 0.0041	0.0270 ± 0.0034	0.0221 ± 0.0010	0.0193 ± 0.0026	0.0174 ± 0.0017	0.0183 ± 0.0019	0.0185 ± 0.0018	0.0186 ± 0.0033	0.0222 ± 0.0017	0.0167 ± 0.0008		Gluconate	1.60033	1.30642	1.14284	1.03259	1.08379	1.09629	1.09979	1.31179	0.990158
Lactate	0.0489 ± 0.0065	0.0526 ± 0.0239	0.0547 ± 0.0130	0.0444 ± 0.0119	0.0446 ± 0.0086	0.0793 ± 0.0410	0.0552 ± 0.0068	0.0565 ± 0.0154	0.0588 ± 0.0241	0.0494 ± 0.0178		Lactate	1.07466	1.11852	0.908119	0.911027	1.62136	1.12926	1.15424	1.20299	1.009
Galacturonate;Glucuronate	0.0065 ± 0.0013	0.0113 ± 0.0013	0.0107 ± 0.0018	0.0109 ± 0.0008	0.0108 ± 0.0018	0.0074 ± 0.0007	0.0085 ± 0.0015	0.0080 ± 0.0020	0.0102 ± 0.0004	0.0087 ± 0.0010		Galacturonate;Glucuronate	1.72657	1.63074	1.66639	1.65381	1.12721	1.30332	1.22076	1.55767	1.32636
Shikimate	0.0039 ± 0.0010	0.0049 ± 0.0005	0.0052 ± 0.0006	0.0024 ± 0.0008	0.0020 ± 0.0013	0.0016 ± 0.0010	0.0014 ± 0.0007	0.0025 ± 0.0004	0.0023 ± 0.0004	0.0020 ± 0.0010		Shikimate	1.2627	1.33352	0.604871	0.520296	0.403917	0.368668	0.653783	0.5966	0.504189
Phenylpyruvate_2	0.0023 ± 0.0001	0.0050 ± 0.0005	0.0021 ± 0.0002	0.0025 ± 0.0002	0.0021 ± 0.0001	0.0028 ± 0.0005	0.0035 ± 0.0002	0.0027 ± 0.0001	0.0029 ± 0.0004	0.0025 ± 0.0004		Phenylpyruvate_2	2.14085	0.913218	1.0745	0.885657	1.19493	1.50355	1.16038	1.23488	1.06729
ABA	0.0168 ± 0.0018	0.0331 ± 0.0020	0.0213 ± 0.0020	0.0259 ± 0.0017	0.0256 ± 0.0011	0.0258 ± 0.0041	0.0268 ± 0.0022	0.0230 ± 0.0015	0.0262 ± 0.0022	0.0173 ± 0.0028		ABA	1.96776	1.26673	1.53677	1.52	1.53436	1.59434	1.36517	1.55437	1.02728
UDP-Glc;UDP-Gal	0.0190 ± 0.0013	0.0139 ± 0.0004	0.0377 ± 0.0015	0.0173 ± 0.0007	0.0195 ± 0.0014	0.0114 ± 0.0007	0.0097 ± 0.0002	0.0136 ± 0.0016	0.0088 ± 0.0011	0.0144 ± 0.0008		UDP-Glc;UDP-Gal	0.730221	1.98809	0.911368	1.03014	0.60054	0.511381	0.71584	0.464448	0.76132
Pantothenate	0.0073 ± 0.0012	0.0096 ± 0.0004	0.0085 ± 0.0004	0.0094 ± 0.0007	0.0078 ± 0.0006	0.0102 ± 0.0013	0.0106 ± 0.0008	0.0095 ± 0.0009	0.0108 ± 0.0011	0.0089 ± 0.0008		Pantothenate	1.31948	1.16698	1.28706	1.07666	1.39481	1.44975	1.29994	1.48778	1.22907
Mevalonolactone	0.0029 ± 0.0004	0.0044 ± 0.0007	0.0032 ± 0.0001	0.0043 ± 0.0010	0.0026 ± 0.0006	0.0042 ± 0.0008	0.0044 ± 0.0007	0.0038 ± 0.0007	0.0040 ± 0.0014	0.0031 ± 0.0003		Mevalonolactone	1.53407	1.10968	1.49556	0.890042	1.443	1.53617	1.31149	1.38461	1.07219
Citramalate	0.0135 ± 0.0015	0.0175 ± 0.0023	0.0120 ± 0.0014	0.0175 ± 0.0028	0.0110 ± 0.0009	0.0211 ± 0.0044	0.0250 ± 0.0019	0.0222 ± 0.0017	0.0262 ± 0.0021	0.0115 ± 0.0014		Citramalate	1.29544	0.888506	1.29309	0.812541	1.55483	1.84669	1.63592	1.93169	0.852742
dUMP	0.0076 ± 0.0007	0.0093 ± 0.0012	0.0084 ± 0.0007	0.0095 ± 0.0002	0.0079 ± 0.0013	0.0084 ± 0.0013	0.0084 ± 0.0013	0.0091 ± 0.0013	0.0087 ± 0.0003	0.0075 ± 0.0007		dUMP	1.23644	1.11522	1.25975	1.04605	1.11191	1.11713	1.20457	1.15087	0.990724
Glycerate	0.1190 ± 0.0223	0.1786 ± 0.0186	0.1585 ± 0.0386	0.1971 ± 0.0409	0.1769 ± 0.0277	0.1252 ± 0.0087	0.1360 ± 0.0071	0.1270 ± 0.0114	0.1364 ± 0.0106	0.1176 ± 0.0042		Glycerate	1.50059	1.33155	1.6554	1.48648	1.05214	1.14247	1.06665	1.14579	0.988031
3-(Methylsulfinyl)propylGS;PhenethylGS	0.4677 ± 0.0099	0.6408 ± 0.0220	0.7188 ± 0.0967	0.7075 ± 0.0583	0.6925 ± 0.0298	0.4978 ± 0.0512	0.4409 ± 0.0186	0.5151 ± 0.0696	0.4083 ± 0.0316	0.5101 ± 0.0361		3-(Methylsulfinyl)propylGS;PhenethylGS	1.36993	1.53679	1.51257	1.4805	1.06427	0.942541	1.10134	0.873	1.09056
But-3-enylGS	0.0011 ± 0.0001	0.0010 ± 0.0001	0.0011 ± 0.0003	0.0008 ± 0.0001	0.0010 ± 0.0001	0.0008 ± 0.0001	0.0006 ± 0.0001	0.0007 ± 0.0001	0.0006 ± 0.0001	0.0011 ± 0.0001		But-3-enylGS	0.932283	1.07768	0.709939	0.910075	0.765153	0.589472	0.633078	0.581315	0.999572
2-Hydroxybut-3-enylGS	0.0026 ± 0.0007	0.0042 ± 0.0005	0.0042 ± 0.0005	0.0036 ± 0.0001	0.0034 ± 0.0004	0.0030 ± 0.0007	0.0023 ± 0.0006	0.0032 ± 0.0005	0.0026 ± 0.0006	0.0014 ± 0.0004		2-Hydroxybut-3-enylGS	1.65887	1.66246	1.41448	1.33491	1.16342	0.896949	1.26452	1.01869	0.548651
N-AcetylSer	0.0106 ± 0.0021	0.0189 ± 0.0029	0.0103 ± 0.0015	0.0111 ± 0.0012	0.0079 ± 0.0008	0.0112 ± 0.0015	0.0125 ± 0.0018	0.0135 ± 0.0017	0.0108 ± 0.0021	0.0087 ± 0.0002		N-AcetylSer	1.78513	0.97104	1.04544	0.748232	1.0589	1.18446	1.28131	1.0194	0.818944
Allantoin	0.0020 ± 0.0001	0.0026 ± 0.0004	0.0017 ± 0.0001	0.0025 ± 0.0002	0.0022 ± 0.0003	0.0019 ± 0.0002	0.0018 ± 0.0003	0.0018 ± 0.0003	0.0024 ± 0.0003	0.0023 ± 0.0001		Allantoin	1.31328	0.895268	1.27785	1.12163	0.977969	0.921621	0.909193	1.24635	1.19525
Urate	0.0068 ± 0.0006	0.0224 ± 0.0022	0.0072 ± 0.0011	0.0089 ± 0.0011	0.0083 ± 0.0005	0.0127 ± 0.0006	0.0285 ± 0.0049	0.0192 ± 0.0007	0.0246 ± 0.0030	0.0089 ± 0.0001		Urate	3.28104	1.05955	1.31165	1.21266	1.86008	4.17756	2.82048	3.60355	1.3128
5-OxoPro	0.0422 ± 0.0082	0.0533 ± 0.0155	0.0508 ± 0.0095	0.0411 ± 0.0031	0.0364 ± 0.0070	0.0448 ± 0.0015	0.0445 ± 0.0054	0.0405 ± 0.0053	0.0487 ± 0.0115	0.0402 ± 0.0045		5-OxoPro	1.26258	1.20213	0.972978	0.862499	1.06128	1.05408	0.95981	1.15248	0.952103
Sinapate	0.0038 ± 0.0017	0.0078 ± 0.0026	0.0036 ± 0.0012	0.0036 ± 0.0005	0.0037 ± 0.0003	0.0047 ± 0.0001	0.0062 ± 0.0011	0.0049 ± 0.0003	0.0060 ± 0.0009	0.0039 ± 0.0007		Sinapate	2.06618	0.951878	0.95243	0.985908	1.24997	1.6543	1.30075	1.60715	1.04188
Raffinose	0.0016 ± 0.0004	0.0018 ± 0.0002	0.0021 ± 0.0007	0.0026 ± 0.0004	0.0021 ± 0.0005	0.0014 ± 0.0002	0.0013 ± 0.0001	0.0013 ± 0.0002	0.0013 ± 0.0003	0.0013 ± 0.0001		Raffinose	1.07355	1.26008	1.59681	1.28287	0.84531	0.770288	0.790419	0.765484	0.815818
S6P	0.0030 ± 0.0003	0.0063 ± 0.0003	0.0037 ± 0.0000	0.0039 ± 0.0002	0.0035 ± 0.0001	0.0040 ± 0.0002	0.0044 ± 0.0001	0.0044 ± 0.0005	0.0039 ± 0.0007	0.0041 ± 0.0002		S6P	2.10381	1.24027	1.29184	1.16311	1.3271	1.45945	1.45025	1.30933	1.36098
Allantoate	0.4803 ± 0.0662	0.4524 ± 0.0397	0.4154 ± 0.0057	0.5382 ± 0.0505	0.4401 ± 0.0419	0.5623 ± 0.0587	0.5834 ± 0.0654	0.5702 ± 0.0086	0.6366 ± 0.0590	0.5133 ± 0.0661		Allantoate	0.941938	0.864944	1.12046	0.916223	1.17069	1.21455	1.18711	1.32533	1.0686
3-Ureidopropionate	0.0060 ± 0.0010	0.0061 ± 0.0010	0.0066 ± 0.0010	0.0100 ± 0.0010	0.0074 ± 0.0008	0.0077 ± 0.0009	0.0085 ± 0.0008	0.0071 ± 0.0009	0.0087 ± 0.0010	0.0093 ± 0.0017		3-Ureidopropionate	1.02804	1.09675	1.67796	1.24663	1.29455	1.41661	1.18535	1.44874	1.56173
3-Hydroxypropionate	0.0140 ± 0.0037	0.0130 ± 0.0027	0.0117 ± 0.0022	0.0218 ± 0.0029	0.0151 ± 0.0046	0.0234 ± 0.0026	0.0239 ± 0.0063	0.0236 ± 0.0018	0.0239 ± 0.0014	0.0186 ± 0.0023		3-Hydroxypropionate	0.93002	0.838485	1.55766	1.07868	1.6715	1.70995	1.68542	1.70646	1.32736
GlcNAc6P;GalNAc6P	0.0126 ± 0.0010	0.0379 ± 0.0051	0.0085 ± 0.0006	0.0131 ± 0.0011	0.0119 ± 0.0009	0.0220 ± 0.0006	0.0301 ± 0.0018	0.0250 ± 0.0011	0.0294 ± 0.0034	0.0177 ± 0.0010		GlcNAc6P;GalNAc6P	3.01129	0.678819	1.04386	0.944312	1.75089	2.389	1.98852	2.33611	1.4036
S7P	0.0022 ± 0.0001	0.0081 ± 0.0005	0.0021 ± 0.0003	0.0033 ± 0.0005	0.0029 ± 0.0001	0.0034 ± 0.0005	0.0043 ± 0.0003	0.0030 ± 0.0005	0.0033 ± 0.0002	0.0030 ± 0.0000		S7P	3.61951	0.951745	1.48913	1.30678	1.54038	1.93375	1.321	1.49123	1.36267
PEA	0.0147 ± 0.0018	0.0133 ± 0.0008	0.0155 ± 0.0008	0.0123 ± 0.0006	0.0133 ± 0.0015	0.0085 ± 0.0004	0.0093 ± 0.0012	0.0104 ± 0.0019	0.0093 ± 0.0009	0.0114 ± 0.0021		PEA	0.901951	1.05449	0.835562	0.90337	0.581374	0.635609	0.706058	0.633113	0.774902
Homovanillate	0.0011 ± 0.0003	0.0018 ± 0.0004	0.0017 ± 0.0001	0.0015 ± 0.0003	0.0013 ± 0.0002	0.0013 ± 0.0002	0.0015 ± 0.0002	0.0017 ± 0.0001	0.0015 ± 0.0003	0.0012 ± 0.0003		Homovanillate	1.59752	1.55263	1.34914	1.17219	1.14118	1.31563	1.52795	1.38501	1.12418
cAMP	0.0008 ± 0.0003	0.0011 ± 0.0002	0.0005 ± 0.0002	0.0010 ± 0.0003	0.0006 ± 0.0000	0.0010 ± 0.0000	0.0006 ± 0.0001	0.0004 ± 0.0001	0.0004 ± 0.0002	0.0003 ± 0.0001		cAMP	1.30338	0.633501	1.15727	0.772943	1.24225	0.768936	0.53493	0.519303	0.374651
3-Hydroxybutanoate;2-Hydroxybutyrate;3-OHbutyrate	0.0282 ± 0.0036	0.0254 ± 0.0020	0.0304 ± 0.0027	0.0278 ± 0.0025	0.0230 ± 0.0023	0.0325 ± 0.0027	0.0343 ± 0.0039	0.0364 ± 0.0029	0.0352 ± 0.0019	0.0319 ± 0.0011		3-Hydroxybutanoate;2-Hydroxybutyrate;3-OHbutyrate	0.898198	1.07796	0.985728	0.814276	1.14899	1.21368	1.28801	1.2478	1.12972
cGMP	0.0024 ± 0.0002	0.0022 ± 0.0002	0.0021 ± 0.0001	0.0033 ± 0.0001	0.0026 ± 0.0002	0.0029 ± 0.0002	0.0025 ± 0.0001	0.0026 ± 0.0002	0.0024 ± 0.0002	0.0025 ± 0.0003		cGMP	0.920524	0.87872	1.37525	1.0568	1.21509	1.02287	1.08383	1.00183	1.01321
gamma-gluBCA	0.0247 ± 0.0013	0.0307 ± 0.0022	0.0244 ± 0.0013	0.0299 ± 0.0006	0.0276 ± 0.0043	0.0257 ± 0.0032	0.0294 ± 0.0033	0.0264 ± 0.0012	0.0323 ± 0.0038	0.0235 ± 0.0009		g-gluBCA	1.24162	0.986399	1.21181	1.11783	1.04044	1.19016	1.07039	1.30809	0.953449
Inositol1P;Man1P	0.0315 ± 0.0046	0.0635 ± 0.0037	0.0367 ± 0.0009	0.0357 ± 0.0008	0.0374 ± 0.0059	0.0406 ± 0.0048	0.0408 ± 0.0025	0.0341 ± 0.0048	0.0402 ± 0.0027	0.0381 ± 0.0012		Inositol1P;Man1P	2.01611	1.16584	1.13534	1.18772	1.28923	1.29666	1.08347	1.27574	1.21119
beta-NMN	0.0086 ± 0.0012	0.0125 ± 0.0018	0.0155 ± 0.0018	0.0080 ± 0.0020	0.0108 ± 0.0009	0.0040 ± 0.0005	0.0037 ± 0.0000	0.0042 ± 0.0008	0.0041 ± 0.0002	0.0050 ± 0.0003		beta-NMN	1.46415	1.817	0.939971	1.26676	0.464102	0.435007	0.486245	0.477404	0.586951
ADP-glucose	0.0003 ± 0.0001	0.0003 ± 0.0001	0.0003 ± 0.0001	0.0003 ± 0.0001	0.0003 ± 0.0001	0.0005 ± 0.0001	0.0004 ± 0.0001	0.0004 ± 0.0001	0.0005 ± 0.0001	0.0003 ± 0.0001		ADP-glucose	1.02118	0.882353	1.12941	1.13529	1.67882	1.49647	1.28353	1.64471	1.12235
Taurodeoxycholic acid	0.0014 ± 0.0002	0.0016 ± 0.0004	0.0016 ± 0.0003	0.0014 ± 0.0001	0.0011 ± 0.0001	0.0010 ± 0.0004	0.0009 ± 0.0001	0.0011 ± 0.0001	0.0012 ± 0.0001	0.0009 ± 0.0002		Taurodeoxycholic acid	1.11359	1.09834	0.990784	0.753579	0.683323	0.652688	0.76712	0.82137	0.600695
Taurolithocholate	0.0014 ± 0.0001	0.0017 ± 0.0005	0.0022 ± 0.0001	0.0015 ± 0.0001	0.0017 ± 0.0002	0.0014 ± 0.0002	0.0012 ± 0.0001	0.0015 ± 0.0002	0.0013 ± 0.0001	0.0011 ± 0.0001		Taurolithocholate	1.22706	1.55199	1.07399	1.23466	0.986855	0.889817	1.10675	0.906089	0.823857
Glycochenodeoxycholate	0.0009 ± 0.0001	0.0013 ± 0.0001	0.0014 ± 0.0004	0.0012 ± 0.0001	0.0010 ± 0.0003	0.0010 ± 0.0001	0.0008 ± 0.0001	0.0011 ± 0.0002	0.0010 ± 0.0000	0.0008 ± 0.0002		Glycochenodeoxycholate	1.44086	1.53783	1.28427	1.14812	1.10904	0.934098	1.16937	1.10217	0.922177
Scopoletin	0.0547 ± 0.0099	0.0589 ± 0.0070	0.0825 ± 0.0185	0.0442 ± 0.0073	0.0436 ± 0.0073	0.0339 ± 0.0019	0.0335 ± 0.0021	0.0367 ± 0.0093	0.0321 ± 0.0064	0.0393 ± 0.0042		Scopoletin	1.07728	1.50899	0.808494	0.797914	0.620337	0.612603	0.670695	0.587273	0.719657
UDP-GlcNAc[M-2H];UDP-GalNAc[M-2H]	0.0343 ± 0.0021	0.0440 ± 0.0030	0.0397 ± 0.0032	0.0280 ± 0.0017	0.0249 ± 0.0013	0.0305 ± 0.0005	0.0334 ± 0.0020	0.0354 ± 0.0028	0.0315 ± 0.0019	0.0262 ± 0.0032		UDP-GlcNAc[M-2H];UDP-GalNAc[M-2H]	1.28319	1.15733	0.818373	0.727214	0.889032	0.974832	1.03454	0.919995	0.764344
UDP-GlcNAc;UDP-GalNAc	0.0068 ± 0.0005	0.0093 ± 0.0010	0.0081 ± 0.0013	0.0060 ± 0.0008	0.0048 ± 0.0002	0.0062 ± 0.0005	0.0065 ± 0.0001	0.0073 ± 0.0006	0.0062 ± 0.0009	0.0053 ± 0.0009		UDP-GlcNAc;UDP-GalNAc	1.37052	1.19226	0.884943	0.708982	0.912171	0.957171	1.06929	0.911086	0.774647
GlcNAc1P	0.0079 ± 0.0008	0.0156 ± 0.0016	0.0069 ± 0.0007	0.0079 ± 0.0007	0.0070 ± 0.0006	0.0100 ± 0.0004	0.0135 ± 0.0015	0.0113 ± 0.0003	0.0137 ± 0.0026	0.0086 ± 0.0008		GlcNAc1P	1.98399	0.876114	1.00638	0.882495	1.27022	1.70948	1.4332	1.73863	1.0897
NeuGc	0.0004 ± 0.0001	0.0004 ± 0.0001	0.0006 ± 0.0002	0.0004 ± 0.0001	0.0004 ± 0.0001	0.0003 ± 0.0001	0.0002 ± 0.0000	0.0003 ± 0.0000	0.0003 ± 0.0000	0.0003 ± 0.0001		NeuGc	0.99469	1.57876	0.958407	0.953982	0.866372	0.59646	0.690265	0.678761	0.788496
Theophylline	0.0225 ± 0.0040	0.0295 ± 0.0051	0.0327 ± 0.0054	0.0252 ± 0.0020	0.0220 ± 0.0022	0.0234 ± 0.0021	0.0240 ± 0.0007	0.0230 ± 0.0030	0.0271 ± 0.0022	0.0201 ± 0.0006		Theophylline	1.30969	1.44961	1.11711	0.974836	1.03898	1.06578	1.02019	1.20017	0.889551
	Peak intensity												Fold change vs WT
Cation metabolite compound	WT	fugu5-1	AVP1pro::IPP1 #8-3	PDFpro::IPP1 #6-7	PDF1pro::IPP1 #9-1	PDF1pro::IPP1 #20-5	CLV1pro::IPP1 #8-3	CLV1pro::IPP1 #10-2	CLV1pro::IPP1 #12-3	PDF1pro::IPP1#6-7(+/-) CLV1pro::IPP1#8-3(+/-)		Cation metabolite compound	fugu5-1	AVP1pro::IPP1 #8-3	PDFpro::IPP1 #6-7	PDF1pro::IPP1 #9-1	PDF1pro::IPP1 #20-5	CLV1pro::IPP1 #8-3	CLV1pro::IPP1 #10-2	CLV1pro::IPP1 #12-3	PDF1pro::IPP1#6-7(+/-) CLV1pro::IPP1#8-3(+/-)
3-Aminopyrrolidine	1.5454 ± 0.0352	1.7173 ± 0.0819	1.6047 ± 0.0934	1.6117 ± 0.0517	1.6081 ± 0.0290	1.5698 ± 0.0742	1.6027 ± 0.0395	1.6311 ± 0.1485	1.6343 ± 0.0139	1.6028 ± 0.1106		3-Aminopyrrolidine	1.11125	1.0384	1.04291	1.04064	1.01579	1.03713	1.05546	1.05755	1.03715
Ala	3.4783 ± 0.4384	3.1278 ± 0.4112	5.9543 ± 0.8309	5.4837 ± 0.3751	5.1070 ± 0.4246	4.4220 ± 0.4728	2.4273 ± 0.1336	3.8367 ± 0.4709	2.8860 ± 0.2757	7.8911 ± 0.8086		Ala	0.899215	1.71182	1.57653	1.46822	1.27128	0.697819	1.10302	0.829694	2.26864
Arg	4.0080 ± 0.4754	3.9021 ± 0.5856	5.0778 ± 0.2433	4.6735 ± 0.4300	3.9152 ± 0.4096	4.1281 ± 0.4001	4.2613 ± 0.2917	4.3097 ± 0.1181	4.3869 ± 0.5680	4.9119 ± 0.7071		Arg	0.973587	1.26691	1.16605	0.976857	1.02996	1.06321	1.07528	1.09453	1.22553
Asn	3.6054 ± 0.3180	4.5298 ± 0.5329	3.8480 ± 0.0993	4.0178 ± 0.1395	3.2793 ± 0.1876	4.2623 ± 0.3066	4.8799 ± 0.4981	4.6898 ± 0.1073	5.1037 ± 0.7044	3.8716 ± 0.1994		Asn	1.2564	1.06729	1.1144	0.909551	1.18222	1.3535	1.30079	1.41557	1.07384
Asp	0.9917 ± 0.1059	1.2342 ± 0.1199	1.3667 ± 0.1198	1.4065 ± 0.0596	1.2038 ± 0.1404	0.9959 ± 0.1108	0.9091 ± 0.0496	0.8296 ± 0.0542	0.9524 ± 0.0691	0.8269 ± 0.0408		Asp	1.24455	1.37812	1.41821	1.21389	1.00418	0.916657	0.836541	0.960349	0.833787
Cys	0.0545 ± 0.0168	0.0348 ± 0.0136	0.0562 ± 0.0259	0.1126 ± 0.0492	0.0921 ± 0.0246	0.1000 ± 0.0436	0.0656 ± 0.0170	0.0975 ± 0.0283	0.1159 ± 0.0052	0.1279 ± 0.0234		Cys	0.639104	1.03075	2.06525	1.68967	1.83439	1.20382	1.78865	2.12607	2.34648
Glu	3.7118 ± 0.3025	5.3316 ± 0.3748	5.2023 ± 0.4255	3.7844 ± 0.2327	3.5511 ± 0.2626	3.2388 ± 0.3140	3.1347 ± 0.0961	3.4944 ± 0.3290	3.5107 ± 0.0936	3.3122 ± 0.2110		Glu	1.43642	1.40157	1.01956	0.956705	0.87259	0.84454	0.941433	0.945827	0.89236
Gln	19.5112 ± 1.8847	24.0960 ± 2.6224	25.6060 ± 1.3045	19.1581 ± 0.8692	16.6935 ± 1.2120	19.8743 ± 1.6393	21.6714 ± 1.5772	20.3220 ± 0.9900	21.6549 ± 1.6272	22.2290 ± 0.2398		Gln	1.23498	1.31237	0.981899	0.855587	1.01861	1.11072	1.04156	1.10987	1.13929
Gly	1.6053 ± 0.1457	1.3622 ± 0.1643	2.0313 ± 0.2011	2.2873 ± 0.1613	2.0042 ± 0.1028	2.0078 ± 0.2031	1.4616 ± 0.1044	1.6383 ± 0.1390	1.6852 ± 0.0605	2.3083 ± 0.1833		Gly	0.848528	1.26536	1.42483	1.24842	1.25069	0.910448	1.0205	1.04972	1.43789
His	1.7345 ± 0.1451	2.3787 ± 0.2684	2.1267 ± 0.1715	2.3265 ± 0.0985	1.9386 ± 0.1718	2.2213 ± 0.2632	2.3260 ± 0.2068	2.2290 ± 0.0796	2.5307 ± 0.3052	2.1690 ± 0.1757		His	1.37137	1.22608	1.34126	1.11767	1.28063	1.341	1.28505	1.45899	1.25051
Ile	2.2729 ± 0.0953	4.9130 ± 0.7075	2.2734 ± 0.2536	4.1932 ± 0.1948	3.4461 ± 0.2401	3.7240 ± 0.2992	4.4577 ± 0.3422	3.4569 ± 0.2184	4.6267 ± 0.1670	3.6236 ± 0.3509		Ile	2.16157	1.00021	1.84489	1.51617	1.63845	1.96126	1.52094	2.0356	1.59427
Leu	1.3291 ± 0.1337	4.5521 ± 0.3025	2.0617 ± 0.3456	2.9783 ± 0.4414	2.5614 ± 0.1642	2.2458 ± 0.4788	2.4273 ± 0.0662	1.8733 ± 0.3883	2.4363 ± 0.0985	2.3342 ± 0.0344		Leu	3.42502	1.55124	2.24093	1.92725	1.68975	1.82631	1.40952	1.8331	1.7563
Lys	0.7955 ± 0.0516	0.7773 ± 0.1082	0.9268 ± 0.0466	1.0790 ± 0.0523	0.9296 ± 0.0925	0.9047 ± 0.0917	0.9105 ± 0.0655	0.8360 ± 0.0394	0.8514 ± 0.1099	1.0613 ± 0.1644		Lys	0.977136	1.16494	1.35632	1.16856	1.13721	1.14458	1.05093	1.07028	1.33405
Met	0.0691 ± 0.0041	0.1825 ± 0.0125	0.0696 ± 0.0100	0.1062 ± 0.0119	0.0997 ± 0.0009	0.1152 ± 0.0124	0.1728 ± 0.0216	0.1320 ± 0.0192	0.1808 ± 0.0222	0.1408 ± 0.0216		Met	2.64006	1.00738	1.53646	1.44295	1.66741	2.50069	1.90978	2.61619	2.03667
Phe	2.0890 ± 0.0748	3.4324 ± 0.3519	1.7785 ± 0.1269	3.6841 ± 0.2656	2.7470 ± 0.1761	3.6001 ± 0.3864	3.8917 ± 0.2925	3.3568 ± 0.0902	4.3909 ± 0.4837	2.9556 ± 0.2393		Phe	1.64306	0.851372	1.76355	1.31497	1.72335	1.86292	1.60688	2.10188	1.4148
Pro	1.1131 ± 0.0959	1.3029 ± 0.0290	1.7996 ± 0.2648	1.3990 ± 0.1227	1.4104 ± 0.1339	0.8587 ± 0.1432	0.5649 ± 0.0163	0.8144 ± 0.1087	0.6949 ± 0.0665	1.2918 ± 0.2275		Pro	1.17044	1.6167	1.2568	1.26709	0.771402	0.507491	0.731626	0.624276	1.16049
Ser	1.0444 ± 0.1094	1.5185 ± 0.1467	1.1754 ± 0.0408	1.2034 ± 0.0717	1.0842 ± 0.0675	1.2243 ± 0.0967	1.2380 ± 0.0665	1.2619 ± 0.0617	1.3261 ± 0.1095	1.4200 ± 0.1301		Ser	1.45387	1.12537	1.15219	1.03807	1.17226	1.18534	1.20825	1.26972	1.35962
Thr	1.3651 ± 0.1211	2.2127 ± 0.2597	1.5965 ± 0.0928	1.7455 ± 0.0674	1.5769 ± 0.1153	1.5981 ± 0.1203	1.7755 ± 0.0993	1.7404 ± 0.0833	1.9299 ± 0.1348	1.7709 ± 0.1711		Thr	1.62096	1.16957	1.27872	1.15517	1.1707	1.30069	1.27497	1.41377	1.29731
Trp	0.8435 ± 0.0384	1.0032 ± 0.0619	0.7726 ± 0.0476	1.6071 ± 0.0428	1.2369 ± 0.0640	1.3753 ± 0.1579	1.2697 ± 0.1145	1.3334 ± 0.0589	1.5479 ± 0.1483	1.1222 ± 0.1044		Trp	1.18933	0.91596	1.90536	1.46643	1.63046	1.50532	1.58088	1.83508	1.33044
Tyr	0.5034 ± 0.0258	0.8085 ± 0.0684	0.5357 ± 0.0552	1.0271 ± 0.0251	0.8135 ± 0.0385	0.8701 ± 0.1073	0.9200 ± 0.0884	0.7769 ± 0.0343	1.0298 ± 0.1052	0.7329 ± 0.0523		Tyr	1.60622	1.06429	2.04034	1.61613	1.72851	1.82757	1.54337	2.0458	1.4559
Val	3.1317 ± 0.1568	5.5846 ± 0.6174	3.2538 ± 0.1575	5.1356 ± 0.2907	4.0820 ± 0.2484	4.8391 ± 0.4310	5.4067 ± 0.3891	4.6391 ± 0.1928	5.7128 ± 0.3742	4.6628 ± 0.4400		Val	1.78324	1.03898	1.63986	1.30344	1.54518	1.72645	1.48133	1.82419	1.4889
Adenine;2-Aminopurine;Pyrazoloadenine	0.0036 ± 0.0002	0.0039 ± 0.0004	0.0028 ± 0.0007	0.0031 ± 0.0005	0.0026 ± 0.0002	0.0027 ± 0.0006	0.0026 ± 0.0004	0.0027 ± 0.0001	0.0020 ± 0.0002	0.0021 ± 0.0004		Adenine;2-Aminopurine;Pyrazoloadenine	1.07242	0.784165	0.860358	0.709337	0.738035	0.724897	0.748986	0.562396	0.56831
Adenosine	0.0016 ± 0.0007	0.0048 ± 0.0057	0.0012 ± 0.0002	0.0016 ± 0.0004	0.0013 ± 0.0003	0.0011 ± 0.0001	0.0010 ± 0.0001	0.0010 ± 0.0001	0.0009 ± 0.0001	0.0008 ± 0.0002		Adenosine	2.98368	0.720272	0.976552	0.809413	0.698747	0.587505	0.59722	0.578791	0.514542
Cytidine;Ara-C	0.0029 ± 0.0005	0.0025 ± 0.0006	0.0025 ± 0.0002	0.0026 ± 0.0001	0.0023 ± 0.0004	0.0025 ± 0.0003	0.0023 ± 0.0003	0.0025 ± 0.0004	0.0022 ± 0.0003	0.0024 ± 0.0002		Cytidine;Ara-C	0.881545	0.874963	0.895413	0.784937	0.850612	0.792198	0.849418	0.769035	0.833095
Guanine;Isoguanine	0.0417 ± 0.0049	0.0487 ± 0.0083	0.0311 ± 0.0077	0.0438 ± 0.0026	0.0328 ± 0.0046	0.0322 ± 0.0044	0.0287 ± 0.0018	0.0307 ± 0.0006	0.0228 ± 0.0040	0.0288 ± 0.0042		Guanine;Isoguanine	1.16824	0.745723	1.05201	0.786759	0.771882	0.687775	0.736747	0.546294	0.690584
Guanosine	0.0032 ± 0.0006	0.0052 ± 0.0037	0.0033 ± 0.0003	0.0040 ± 0.0008	0.0037 ± 0.0002	0.0029 ± 0.0004	0.0022 ± 0.0001	0.0030 ± 0.0001	0.0027 ± 0.0002	0.0031 ± 0.0001		Guanosine	1.62258	1.03282	1.24473	1.15586	0.889293	0.681518	0.93363	0.842943	0.963729
GSH	0.5921 ± 0.0972	0.6185 ± 0.1822	0.7212 ± 0.0535	0.6525 ± 0.1445	0.5694 ± 0.1478	0.6507 ± 0.1206	0.5308 ± 0.0642	0.6469 ± 0.1016	0.5827 ± 0.0296	0.5206 ± 0.0700		GSH	1.04453	1.21802	1.10207	0.961706	1.09901	0.896462	1.09261	0.984076	0.879164
b-Ala	0.7121 ± 0.0689	0.4625 ± 0.0498	0.7437 ± 0.0366	0.7046 ± 0.0551	0.6019 ± 0.0562	0.5062 ± 0.0401	0.4035 ± 0.0217	0.5022 ± 0.0457	0.4586 ± 0.0231	0.5992 ± 0.0534		b-Ala	0.649401	1.04437	0.989408	0.845198	0.710826	0.566663	0.705145	0.64395	0.841378
GABA	0.3227 ± 0.0159	0.5412 ± 0.0222	0.3931 ± 0.0555	0.3942 ± 0.0494	0.3295 ± 0.0279	0.3505 ± 0.0191	0.3851 ± 0.0321	0.4276 ± 0.0298	0.4187 ± 0.0142	0.3877 ± 0.0353		GABA	1.677	1.21809	1.22141	1.02093	1.08614	1.19312	1.32495	1.29731	1.2013
Anthranilate	0.0050 ± 0.0006	0.0065 ± 0.0003	0.0086 ± 0.0010	0.0072 ± 0.0016	0.0074 ± 0.0020	0.0045 ± 0.0012	0.0031 ± 0.0007	0.0047 ± 0.0008	0.0036 ± 0.0006	0.0065 ± 0.0012		Anthranilate	1.29919	1.71616	1.43375	1.48891	0.90765	0.6228	0.950403	0.718702	1.29949
Citrulline	0.0904 ± 0.0163	0.0951 ± 0.0102	0.1567 ± 0.0119	0.0652 ± 0.0140	0.0664 ± 0.0133	0.0460 ± 0.0009	0.0463 ± 0.0053	0.0740 ± 0.0014	0.0419 ± 0.0032	0.1161 ± 0.0194		Citrulline	1.05228	1.73337	0.721122	0.734437	0.509093	0.51188	0.818463	0.463091	1.2839
HomoSer	0.0192 ± 0.0038	0.0138 ± 0.0015	0.0252 ± 0.0051	0.0237 ± 0.0039	0.0156 ± 0.0019	0.0224 ± 0.0032	0.0163 ± 0.0018	0.0193 ± 0.0014	0.0180 ± 0.0030	0.0241 ± 0.0030		HomoSer	0.720713	1.30891	1.23376	0.809369	1.16484	0.847657	1.00192	0.936607	1.25621
HydroxyPro	0.0523 ± 0.0014	0.1672 ± 0.0057	0.0737 ± 0.0168	0.1840 ± 0.0083	0.1497 ± 0.0253	0.1650 ± 0.0252	0.1164 ± 0.0087	0.1737 ± 0.0269	0.1431 ± 0.0083	0.1044 ± 0.0033		HydroxyPro	3.19497	1.40862	3.51528	2.86091	3.15252	2.2251	3.32017	2.73464	1.9959
Ornithine	0.0089 ± 0.0020	0.0082 ± 0.0022	0.0150 ± 0.0029	0.0089 ± 0.0027	0.0092 ± 0.0015	0.0083 ± 0.0034	0.0054 ± 0.0009	0.0066 ± 0.0011	0.0116 ± 0.0118	0.0100 ± 0.0018		Ornithine	0.929185	1.68501	1.00092	1.03284	0.929937	0.604146	0.74547	1.3098	1.13015
Putrescine	0.0407 ± 0.0090	0.0374 ± 0.0078	0.0344 ± 0.0040	0.0172 ± 0.0020	0.0247 ± 0.0018	0.0288 ± 0.0029	0.0332 ± 0.0033	0.0403 ± 0.0065	0.0275 ± 0.0019	0.0567 ± 0.0271		Putrescine	0.91971	0.846898	0.421929	0.607154	0.706861	0.816031	0.990937	0.675369	1.39512
Spermidine	0.0175 ± 0.0015	0.0116 ± 0.0024	0.0259 ± 0.0030	0.0135 ± 0.0018	0.0179 ± 0.0047	0.0123 ± 0.0016	0.0137 ± 0.0016	0.0125 ± 0.0010	0.0122 ± 0.0003	0.0216 ± 0.0008		Spermidine	0.65954	1.47653	0.767774	1.02074	0.702278	0.779512	0.710898	0.695412	1.22924
Tyramine	0.0617 ± 0.0066	0.0210 ± 0.0015	0.0600 ± 0.0017	0.0482 ± 0.0045	0.0447 ± 0.0052	0.0356 ± 0.0037	0.0210 ± 0.0014	0.0305 ± 0.0021	0.0212 ± 0.0014	0.0442 ± 0.0047		Tyramine	0.339834	0.972995	0.782006	0.724867	0.577027	0.340166	0.494862	0.343214	0.717123
Agmatine	1.3154 ± 0.2523	2.4106 ± 0.4167	1.4229 ± 0.0911	0.9738 ± 0.0808	1.0131 ± 0.1380	1.5559 ± 0.0317	2.3786 ± 0.2509	2.0591 ± 0.0897	2.1064 ± 0.2803	1.3293 ± 0.2226		Agmatine	1.83253	1.08167	0.740312	0.770185	1.18283	1.80827	1.56532	1.6013	1.01053
Betaine	0.0373 ± 0.0021	0.0575 ± 0.0045	0.0532 ± 0.0068	0.0369 ± 0.0037	0.0394 ± 0.0067	0.0333 ± 0.0048	0.0321 ± 0.0025	0.0363 ± 0.0011	0.0368 ± 0.0015	0.0241 ± 0.0027		Betaine	1.54274	1.429	0.990778	1.05721	0.894406	0.861903	0.974699	0.987879	0.647584
SAM	0.0030 ± 0.0002	0.0031 ± 0.0010	0.0039 ± 0.0003	0.0032 ± 0.0005	0.0031 ± 0.0004	0.0025 ± 0.0001	0.0027 ± 0.0006	0.0034 ± 0.0002	0.0032 ± 0.0002	0.0037 ± 0.0007		SAM	1.05537	1.30529	1.06988	1.05507	0.857294	0.919855	1.15188	1.0647	1.25945
Nicotinate	0.0080 ± 0.0007	0.0217 ± 0.0024	0.0060 ± 0.0007	0.0113 ± 0.0010	0.0118 ± 0.0014	0.0154 ± 0.0020	0.0137 ± 0.0003	0.0126 ± 0.0005	0.0143 ± 0.0014	0.0114 ± 0.0017		Nicotinate	2.72479	0.750681	1.42089	1.47842	1.92456	1.71316	1.57824	1.78925	1.42522
Cytosine	0.0798 ± 0.0085	0.0926 ± 0.0076	0.0815 ± 0.0061	0.0791 ± 0.0041	0.0634 ± 0.0086	0.0659 ± 0.0060	0.0635 ± 0.0035	0.0682 ± 0.0042	0.0655 ± 0.0071	0.0578 ± 0.0034		Cytosine	1.16034	1.02034	0.991167	0.794682	0.825358	0.795962	0.854863	0.819987	0.724516
O-AcetylSer	0.0238 ± 0.0013	0.0307 ± 0.0024	0.0250 ± 0.0010	0.0323 ± 0.0038	0.0253 ± 0.0012	0.0293 ± 0.0018	0.0298 ± 0.0012	0.0277 ± 0.0019	0.0314 ± 0.0018	0.0297 ± 0.0032		O-AcetylSer	1.29059	1.05024	1.35616	1.06533	1.23377	1.25501	1.16548	1.3215	1.24761
Deoxyadenosine	0.0013 ± 0.0004	0.0014 ± 0.0003	0.0014 ± 0.0003	0.0012 ± 0.0001	0.0010 ± 0.0001	0.0011 ± 0.0003	0.0011 ± 0.0002	0.0014 ± 0.0003	0.0012 ± 0.0001	0.0012 ± 0.0001		Deoxyadenosine	1.12005	1.06221	0.952848	0.820266	0.868427	0.860951	1.09293	0.951108	0.920577
Histamine	0.0005 ± 0.0001	0.0005 ± 0.0000	0.0006 ± 0.0002	0.0005 ± 0.0000	0.0004 ± 0.0001	0.0004 ± 0.0001	0.0003 ± 0.0002	0.0004 ± 0.0001	0.0003 ± 0.0000	0.0005 ± 0.0001		Histamine	0.9532	1.2457	0.977288	0.806607	0.843772	0.684102	0.89883	0.699931	1.00206
Histidinol	0.0019 ± 0.0004	0.0024 ± 0.0005	0.0024 ± 0.0003	0.0017 ± 0.0002	0.0022 ± 0.0003	0.0012 ± 0.0001	0.0013 ± 0.0003	0.0011 ± 0.0001	0.0012 ± 0.0003	0.0012 ± 0.0001		Histidinol	1.24113	1.26493	0.898703	1.14154	0.637387	0.69686	0.59283	0.601182	0.628131
HomoCys	0.0030 ± 0.0008	0.0041 ± 0.0004	0.0038 ± 0.0003	0.0036 ± 0.0003	0.0040 ± 0.0004	0.0035 ± 0.0002	0.0032 ± 0.0000	0.0039 ± 0.0004	0.0041 ± 0.0004	0.0035 ± 0.0003		HomoCys	1.36492	1.24853	1.19114	1.30967	1.16622	1.0488	1.29487	1.34132	1.15257
Choline	3.2777 ± 0.1492	4.6163 ± 0.5006	4.2579 ± 0.4978	3.7740 ± 0.4237	4.3184 ± 1.1049	4.2443 ± 0.0291	4.5419 ± 0.4191	5.3306 ± 0.4650	5.7500 ± 0.3514	4.9071 ± 0.6109		Choline	1.40842	1.29907	1.15143	1.31754	1.29491	1.3857	1.62634	1.75428	1.49715
Cystine	0.0299 ± 0.0057	0.0263 ± 0.0072	0.0303 ± 0.0052	0.0342 ± 0.0071	0.0325 ± 0.0041	0.0512 ± 0.0179	0.0342 ± 0.0018	0.0409 ± 0.0093	0.0386 ± 0.0035	0.0480 ± 0.0071		Cystine	0.878525	1.0148	1.14412	1.08745	1.71073	1.1424	1.36701	1.29092	1.60542
Saccharopine	0.0346 ± 0.0043	0.0255 ± 0.0028	0.0273 ± 0.0008	0.0502 ± 0.0029	0.0378 ± 0.0035	0.0378 ± 0.0030	0.0319 ± 0.0023	0.0336 ± 0.0035	0.0339 ± 0.0037	0.0428 ± 0.0036		Saccharopine	0.73705	0.78861	1.45101	1.09292	1.0914	0.921077	0.971342	0.979107	1.23628
2-Aminoadipate	0.2200 ± 0.0275	0.1417 ± 0.0127	0.2102 ± 0.0032	0.2287 ± 0.0181	0.1886 ± 0.0052	0.1841 ± 0.0193	0.1547 ± 0.0094	0.1758 ± 0.0149	0.1774 ± 0.0094	0.1864 ± 0.0202		2-Aminoadipate	0.644005	0.955214	1.03933	0.856952	0.836742	0.703081	0.799022	0.806078	0.847269
Stachydrine	0.0030 ± 0.0006	0.0052 ± 0.0005	0.0050 ± 0.0008	0.0044 ± 0.0002	0.0039 ± 0.0006	0.0031 ± 0.0004	0.0035 ± 0.0003	0.0043 ± 0.0003	0.0039 ± 0.0004	0.0030 ± 0.0002		Stachydrine	1.7412	1.68178	1.49911	1.30691	1.04303	1.19355	1.44444	1.31138	1.02515
Thiamine	0.0054 ± 0.0010	0.0101 ± 0.0005	0.0064 ± 0.0002	0.0092 ± 0.0012	0.0078 ± 0.0003	0.0086 ± 0.0010	0.0098 ± 0.0019	0.0103 ± 0.0005	0.0110 ± 0.0002	0.0052 ± 0.0010		Thiamine	1.88431	1.17954	1.69884	1.44078	1.5925	1.81206	1.91844	2.0404	0.9596
Isobutylamine	0.0457 ± 0.0019	0.0515 ± 0.0060	0.0450 ± 0.0045	0.0421 ± 0.0008	0.0429 ± 0.0035	0.0447 ± 0.0048	0.0462 ± 0.0051	0.0406 ± 0.0034	0.0498 ± 0.0031	0.0436 ± 0.0054		Isobutylamine	1.12594	0.984502	0.92152	0.938895	0.978992	1.01024	0.888225	1.08899	0.954707
2-Aminobutyrate;2-Aminoisobutyrate	0.0303 ± 0.0020	0.0497 ± 0.0019	0.0355 ± 0.0047	0.0492 ± 0.0033	0.0387 ± 0.0022	0.0527 ± 0.0064	0.0576 ± 0.0073	0.0479 ± 0.0005	0.0580 ± 0.0061	0.0405 ± 0.0057		2-Aminobutyrate;2-Aminoisobutyrate	1.63999	1.16974	1.6219	1.27555	1.73901	1.90129	1.57831	1.91294	1.33709
Diethanolamine	0.0047 ± 0.0005	0.0055 ± 0.0003	0.0053 ± 0.0004	0.0130 ± 0.0145	0.0048 ± 0.0002	0.0145 ± 0.0165	0.0053 ± 0.0002	0.0051 ± 0.0007	0.0095 ± 0.0072	0.0052 ± 0.0003		Diethanolamine	1.17019	1.14746	2.79376	1.03743	3.11181	1.12992	1.09857	2.03247	1.12341
MethylAla	0.0065 ± 0.0018	0.0061 ± 0.0006	0.0081 ± 0.0008	0.0070 ± 0.0005	0.0065 ± 0.0006	0.0052 ± 0.0005	0.0044 ± 0.0017	0.0047 ± 0.0009	0.0043 ± 0.0001	0.0052 ± 0.0005		MethylAla	0.938899	1.25332	1.08115	1.00063	0.810977	0.685508	0.724058	0.671433	0.808247
Aminomethylpropanediol	0.0027 ± 0.0001	0.0033 ± 0.0006	0.0027 ± 0.0004	0.0037 ± 0.0005	0.0040 ± 0.0003	0.0031 ± 0.0003	0.0030 ± 0.0004	0.0027 ± 0.0001	0.0031 ± 0.0001	0.0031 ± 0.0004		Aminomethylpropanediol	1.23381	1.01742	1.40097	1.48782	1.16846	1.12481	1.01411	1.16151	1.16365
Pipecolate	0.0204 ± 0.0025	0.0147 ± 0.0014	0.0171 ± 0.0007	0.0181 ± 0.0008	0.0143 ± 0.0019	0.0177 ± 0.0022	0.0134 ± 0.0016	0.0198 ± 0.0010	0.0161 ± 0.0028	0.0168 ± 0.0024		Pipecolate	0.718439	0.838709	0.886397	0.701279	0.865757	0.65814	0.967658	0.786858	0.822885
3-MethylHis	0.0173 ± 0.0025	0.0240 ± 0.0008	0.0259 ± 0.0034	0.0197 ± 0.0008	0.0167 ± 0.0012	0.0154 ± 0.0018	0.0145 ± 0.0004	0.0159 ± 0.0014	0.0179 ± 0.0009	0.0086 ± 0.0009		3-MethylHis	1.38655	1.49527	1.13853	0.968628	0.890271	0.838806	0.919396	1.03239	0.499791
GSSG	0.0057 ± 0.0013	0.0076 ± 0.0021	0.0074 ± 0.0009	0.0061 ± 0.0011	0.0046 ± 0.0007	0.0046 ± 0.0003	0.0039 ± 0.0005	0.0049 ± 0.0012	0.0051 ± 0.0015	0.0050 ± 0.0002		GSSG	1.34493	1.31123	1.07081	0.817794	0.808918	0.682784	0.875669	0.897994	0.877409
gamma-Guanidinobutyrate	0.0331 ± 0.0014	0.0616 ± 0.0035	0.0353 ± 0.0025	0.0817 ± 0.0058	0.0683 ± 0.0033	0.0613 ± 0.0058	0.0533 ± 0.0030	0.0562 ± 0.0041	0.0671 ± 0.0116	0.0720 ± 0.0104		g-Guanidinobutyrate	1.85978	1.06567	2.46756	2.06319	1.85158	1.60832	1.69693	2.02592	2.17465
N8-Acetylspermidine	0.0081 ± 0.0011	0.0115 ± 0.0019	0.0095 ± 0.0009	0.0103 ± 0.0016	0.0117 ± 0.0015	0.0090 ± 0.0015	0.0131 ± 0.0024	0.0110 ± 0.0005	0.0126 ± 0.0009	0.0107 ± 0.0021		N8-Acetylspermidine	1.4245	1.17191	1.27025	1.43814	1.11363	1.61154	1.36253	1.55194	1.31618
1-Methyladenosine	0.0013 ± 0.0001	0.0017 ± 0.0004	0.0013 ± 0.0001	0.0018 ± 0.0003	0.0013 ± 0.0001	0.0016 ± 0.0001	0.0012 ± 0.0001	0.0014 ± 0.0001	0.0016 ± 0.0002	0.0014 ± 0.0001		1-Methyladenosine	1.2392	0.942779	1.34383	0.97585	1.1524	0.887414	1.04614	1.20524	1.07238
4-Methylpyrazole	0.0055 ± 0.0002	0.0073 ± 0.0011	0.0062 ± 0.0006	0.0070 ± 0.0006	0.0061 ± 0.0008	0.0073 ± 0.0006	0.0066 ± 0.0008	0.0067 ± 0.0004	0.0080 ± 0.0009	0.0069 ± 0.0010		4-Methylpyrazole	1.33951	1.12786	1.28012	1.10585	1.3341	1.20713	1.22475	1.46808	1.26231
CysSG	0.0297 ± 0.0096	0.0322 ± 0.0096	0.0356 ± 0.0101	0.0369 ± 0.0076	0.0305 ± 0.0020	0.0350 ± 0.0092	0.0280 ± 0.0007	0.0358 ± 0.0084	0.0362 ± 0.0042	0.0401 ± 0.0031		CysSG	1.08374	1.1987	1.24138	1.02657	1.17716	0.941471	1.20635	1.21667	1.34929
Gly-Leu	0.0045 ± 0.0012	0.0077 ± 0.0010	0.0057 ± 0.0010	0.0069 ± 0.0005	0.0059 ± 0.0003	0.0053 ± 0.0003	0.0048 ± 0.0007	0.0047 ± 0.0002	0.0041 ± 0.0001	0.0052 ± 0.0005		Gly-Leu	1.6881	1.26152	1.51787	1.3048	1.16598	1.05126	1.03957	0.911515	1.14815
Isopropanolamine	0.0049 ± 0.0007	0.0135 ± 0.0023	0.0053 ± 0.0006	0.0049 ± 0.0002	0.0044 ± 0.0010	0.0051 ± 0.0005	0.0091 ± 0.0017	0.0061 ± 0.0009	0.0081 ± 0.0007	0.0028 ± 0.0010		Isopropanolamine	2.73983	1.07193	0.987728	0.884284	1.04236	1.83248	1.24307	1.63195	0.568312
N6-AcetylLys	0.0061 ± 0.0007	0.0099 ± 0.0005	0.0063 ± 0.0003	0.0103 ± 0.0013	0.0088 ± 0.0011	0.0094 ± 0.0011	0.0088 ± 0.0008	0.0078 ± 0.0005	0.0089 ± 0.0012	0.0073 ± 0.0011		N6-AcetylLys	1.63082	1.03279	1.70645	1.45633	1.54608	1.44732	1.29312	1.46662	1.20372
N-Acetylputrescine	0.0055 ± 0.0003	0.0077 ± 0.0006	0.0055 ± 0.0005	0.0042 ± 0.0009	0.0038 ± 0.0006	0.0059 ± 0.0004	0.0066 ± 0.0004	0.0075 ± 0.0010	0.0067 ± 0.0007	0.0056 ± 0.0020		N-Acetylputrescine	1.40598	1.00702	0.777232	0.688915	1.08533	1.21917	1.36776	1.23594	1.02068
3-Methyladenine	0.0021 ± 0.0004	0.0036 ± 0.0002	0.0030 ± 0.0002	0.0022 ± 0.0001	0.0018 ± 0.0001	0.0019 ± 0.0003	0.0022 ± 0.0002	0.0019 ± 0.0004	0.0017 ± 0.0002	0.0017 ± 0.0001		3-Methyladenine	1.73196	1.46004	1.04562	0.891093	0.93557	1.04499	0.929872	0.829674	0.848398
Creatinine	0.0023 ± 0.0002	0.0020 ± 0.0000	0.0014 ± 0.0006	0.0024 ± 0.0007	0.0018 ± 0.0003	0.0014 ± 0.0005	0.0014 ± 0.0004	0.0015 ± 0.0007	0.0016 ± 0.0004	0.0015 ± 0.0004		Creatinine	0.883097	0.636983	1.04674	0.799449	0.601371	0.622589	0.661664	0.695618	0.649041
gamma-Glu-Cys	0.0073 ± 0.0010	0.0106 ± 0.0036	0.0081 ± 0.0007	0.0079 ± 0.0015	0.0072 ± 0.0014	0.0085 ± 0.0011	0.0122 ± 0.0025	0.0124 ± 0.0016	0.0129 ± 0.0007	0.0066 ± 0.0004		g-Glu-Cys	1.4512	1.10833	1.08523	0.980657	1.15515	1.66301	1.69196	1.76567	0.903864
L-Theanin	0.0518 ± 0.0042	0.0947 ± 0.0057	0.0659 ± 0.0064	0.0648 ± 0.0087	0.0554 ± 0.0058	0.0692 ± 0.0094	0.0768 ± 0.0100	0.0669 ± 0.0094	0.0854 ± 0.0021	0.0499 ± 0.0043		L-Theanin	1.83049	1.27427	1.25135	1.07129	1.33616	1.48404	1.29359	1.64934	0.964538
S-MethylMet	0.0381 ± 0.0038	0.0373 ± 0.0052	0.0347 ± 0.0007	0.0466 ± 0.0040	0.0358 ± 0.0040	0.0524 ± 0.0061	0.0527 ± 0.0055	0.0512 ± 0.0005	0.0538 ± 0.0051	0.0513 ± 0.0089		S-MethylMet	0.980412	0.910303	1.22309	0.941122	1.37588	1.38375	1.34532	1.41181	1.34612
3-Aminoisobutyrate;3-Aminobutyrate	0.0582 ± 0.0040	0.0744 ± 0.0101	0.0600 ± 0.0047	0.0485 ± 0.0049	0.0444 ± 0.0044	0.0396 ± 0.0008	0.0453 ± 0.0020	0.0445 ± 0.0061	0.0457 ± 0.0011	0.0424 ± 0.0048		3-Aminoisobutyrate;3-Aminobutyrate	1.27944	1.03087	0.83296	0.762386	0.681357	0.778065	0.765083	0.785434	0.729555
