# Supplementary material for: Tissue-targeted inorganic pyrophosphate hydrolysis in a fugu5 mutant reveals that excess inorganic pyrophosphate triggers developmental defects in a cell-autonomous manner
Source: Front Plant Sci. 2022 Aug 4;13:945225. doi: 10.3389/fpls.2022.945225 (PMC9386291; doi:10.3389/fpls.2022.945225)
Supplement: Supplementary file 3 [file Table_2.XLSX]

## Sheet: anova_posthoc
Table S2. Multiple comparison tests of metabolite data sets of PDF1pro::IPP1 and CLV1pro::IPP1. Each number pair in Tukey's HSD test (P < 0.05) represents significant difference between each pair in the multiple test using the MetaboAnalyst (ver. 5.0) website. Numbers from one to eight indicate the genotype. 1: Col; 2: fugu5-1; 3: AVP1pro::IPP1#8-3; 4: PDF1pro::IPP1#6-7; 5: PDF1pro::IPP1#9-1; 6: …
Metabolite	f value	p value	-log10 (p value)	FDR	Tukey's HSD
UDP-Glc;UDP-Gal	245.13	4.6158e-15	14.336	6.2313e-13	2-1; 3-1; 6-1; 7-1; 8-1; 3-2; 4-2; 5-2; 6-2; 7-2; 4-3; 5-3; 6-3; 7-3; 8-3; 6-4; 7-4; 8-4; 6-5; 7-5; 8-5; 8-6; 8-7
S7P	113.43	1.9693e-12	11.706	1.3293e-10	2-1; 4-1; 6-1; 7-1; 3-2; 4-2; 5-2; 6-2; 7-2; 8-2; 4-3; 6-3; 7-3; 8-3; 6-4; 6-5; 7-6; 8-6
GlcNAc6P;GalNAc6P	61.749	2.1591e-10	9.6657	9.7158e-09	2-1; 6-1; 7-1; 3-2; 4-2; 5-2; 6-2; 7-2; 8-2; 6-3; 7-3; 8-3; 6-4; 7-4; 6-5; 7-5; 8-6; 8-7
Tyramine	58.124	3.4246e-10	9.4654	1.1558e-08	2-1; 4-1; 5-1; 6-1; 7-1; 8-1; 3-2; 4-2; 5-2; 8-2; 4-3; 5-3; 6-3; 7-3; 8-3; 6-4; 7-4; 6-5; 7-5; 8-6; 8-7
Urate	47.961	1.4689e-09	8.833	3.9659e-08	2-1; 6-1; 7-1; 3-2; 4-2; 5-2; 8-2; 6-3; 7-3; 6-4; 7-4; 6-5; 7-5; 8-6; 8-7
Leu	44.047	2.7852e-09	8.5551	6.2668e-08	2-1; 3-1; 4-1; 5-1; 6-1; 7-1; 8-1; 3-2; 4-2; 5-2; 6-2; 7-2; 8-2; 4-3
HydroxyPro	42.332	3.7493e-09	8.426	7.2308e-08	2-1; 4-1; 5-1; 6-1; 7-1; 8-1; 3-2; 6-2; 8-2; 4-3; 5-3; 6-3; 7-3; 6-4; 7-4; 8-4; 8-5; 8-7
G6P;F6P;M6P	41.233	4.5639e-09	8.3407	7.7015e-08	2-1; 6-1; 7-1; 3-2; 4-2; 5-2; 6-2; 7-2; 8-2; 6-3
Ala	40.043	5.6768e-09	8.2459	8.5152e-08	3-1; 4-1; 5-1; 8-1; 3-2; 4-2; 5-2; 8-2; 6-3; 7-3; 8-3; 6-4; 7-4; 8-4; 6-5; 7-5; 8-5; 8-6; 8-7
Trp	37.035	1.014e-08	7.994	1.3688e-07	4-1; 5-1; 6-1; 7-1; 8-1; 4-2; 6-2; 7-2; 4-3; 5-3; 6-3; 7-3; 8-3; 5-4; 6-4; 8-4; 7-5; 7-6; 8-7
Nicotinate	35.876	1.2831e-08	7.8917	1.5747e-07	2-1; 6-1; 7-1; 3-2; 4-2; 5-2; 6-2; 7-2; 8-2; 4-3; 5-3; 6-3; 7-3; 8-3
beta-NMN	33.257	2.2426e-08	7.6492	2.5229e-07	2-1; 3-1; 6-1; 7-1; 4-2; 6-2; 7-2; 8-2; 4-3; 5-3; 6-3; 7-3; 8-3; 6-4; 7-4; 6-5; 7-5; 8-5
Phe	31.077	3.6842e-08	7.4337	3.6308e-07	2-1; 4-1; 6-1; 7-1; 8-1; 3-2; 7-2; 4-3; 5-3; 6-3; 7-3; 8-3; 5-4; 6-5; 7-5; 8-6; 8-7
3-MethylHis	30.967	3.7811e-08	7.4224	3.6308e-07	2-1; 3-1; 8-1; 5-2; 6-2; 7-2; 8-2; 4-3; 5-3; 6-3; 7-3; 8-3; 6-4; 8-4; 8-5; 8-6; 8-7
Citramalate	30.538	4.1859e-08	7.3782	3.6308e-07	6-1; 7-1; 3-2; 5-2; 6-2; 7-2; 8-2; 4-3; 6-3; 7-3; 5-4; 6-4; 7-4; 8-4; 6-5; 7-5; 8-6; 8-7
Tyr	30.015	4.7475e-08	7.3235	3.6308e-07	2-1; 4-1; 5-1; 6-1; 7-1; 8-1; 3-2; 4-2; 7-2; 4-3; 5-3; 6-3; 7-3; 8-3; 5-4; 8-4; 7-5; 8-6; 8-7
S6P	29.985	4.7817e-08	7.3204	3.6308e-07	2-1; 6-1; 7-1; 8-1; 3-2; 4-2; 5-2; 6-2; 7-2; 8-2; 6-5
Met	29.885	4.8989e-08	7.3099	3.6308e-07	2-1; 6-1; 7-1; 8-1; 3-2; 4-2; 5-2; 6-3; 7-3; 8-3; 6-4; 7-4; 6-5; 7-5
Phenylpyruvate_2	29.712	5.1101e-08	7.2916	3.6308e-07	2-1; 6-1; 3-2; 4-2; 5-2; 6-2; 7-2; 8-2; 6-3; 6-4; 6-5; 8-6
Glu	28.545	6.8354e-08	7.1652	4.6139e-07	2-1; 3-1; 4-2; 5-2; 6-2; 7-2; 8-2; 4-3; 5-3; 6-3; 7-3; 8-3
Citrulline	27.27	9.5095e-08	7.0218	6.1133e-07	3-1; 6-1; 7-1; 3-2; 6-2; 7-2; 4-3; 5-3; 6-3; 7-3; 8-3; 8-4; 8-5; 8-6; 8-7
3-Methyladenine	26.879	1.0554e-07	6.9766	6.4761e-07	2-1; 3-1; 4-2; 5-2; 6-2; 7-2; 8-2; 4-3; 5-3; 6-3; 7-3; 8-3
Ile	26.637	1.1265e-07	6.9483	6.6119e-07	2-1; 4-1; 5-1; 6-1; 7-1; 8-1; 3-2; 5-2; 8-2; 4-3; 5-3; 6-3; 7-3; 8-3; 6-5; 7-5; 8-7
Inositol1P;Man1P	26.324	1.2263e-07	6.9114	6.8978e-07	2-1; 6-1; 3-2; 4-2; 5-2; 6-2; 7-2; 8-2
Isopropanolamine	24.802	1.8785e-07	6.7262	1.0144e-06	2-1; 6-1; 3-2; 4-2; 5-2; 6-2; 7-2; 8-2; 6-3; 6-4; 6-5; 7-5; 8-6; 8-7
3-(Methylsulfinyl)propylGS;PhenethylGS	23.967	2.3978e-07	6.6202	1.245e-06	2-1; 3-1; 4-1; 5-1; 6-2; 7-2; 8-2; 6-3; 7-3; 8-3; 6-4; 7-4; 8-4; 6-5; 7-5; 8-5
Val	23.836	2.4935e-07	6.6032	1.2468e-06	2-1; 4-1; 6-1; 7-1; 8-1; 3-2; 5-2; 4-3; 6-3; 7-3; 8-3; 5-4; 6-5; 7-5; 8-7
gamma-Guanidinobutyrate	22.954	3.258e-07	6.4871	1.5708e-06	2-1; 4-1; 5-1; 6-1; 7-1; 8-1; 3-2; 4-2; 4-3; 5-3; 6-3; 7-3; 8-3; 6-4; 8-6
Pro	22.818	3.3972e-07	6.4689	1.5815e-06	3-1; 6-1; 7-1; 3-2; 6-2; 7-2; 6-3; 7-3; 8-3; 6-4; 7-4; 6-5; 7-5; 8-6; 8-7
UDP-GlcNAc[M-2H];UDP-GalNAc[M-2H]	22.596	3.6406e-07	6.4388	1.6383e-06	2-1; 5-1; 8-1; 4-2; 5-2; 6-2; 7-2; 8-2; 4-3; 5-3; 7-3; 8-3; 6-5; 8-6
beta-Ala	22.128	4.2194e-07	6.3747	1.8375e-06	2-1; 6-1; 7-1; 3-2; 4-2; 5-2; 8-2; 5-3; 6-3; 7-3; 8-3; 6-4; 7-4; 6-5; 7-5; 8-6; 8-7
Gly3P	21.909	4.5264e-07	6.3442	1.9096e-06	2-1; 3-1; 4-2; 5-2; 6-2; 7-2; 8-2; 4-3; 5-3; 6-3; 7-3; 8-3
ABA	21.778	4.7206e-07	6.326	1.9311e-06	2-1; 4-1; 5-1; 6-1; 7-1; 3-2; 4-2; 5-2; 6-2; 7-2; 8-2; 8-4; 8-5; 8-6; 8-7
GlcNAc1P	20.741	6.6458e-07	6.1775	2.6388e-06	2-1; 6-1; 7-1; 3-2; 4-2; 5-2; 8-2; 6-3; 7-3; 6-4; 7-4; 6-5; 7-5; 8-6; 8-7
Citrate	20.109	8.2472e-07	6.0837	3.181e-06	2-1; 4-1; 5-1; 3-2; 8-2; 4-3; 5-3; 6-4; 7-4; 8-4; 6-5; 7-5; 8-5
L-Theanin	19.721	9.4411e-07	6.025	3.5404e-06	2-1; 6-1; 7-1; 3-2; 4-2; 5-2; 8-2; 7-3; 7-4; 6-5; 7-5; 8-6; 8-7
Saccharopine	19.445	1.0411e-06	5.9825	3.7986e-06	2-1; 4-1; 4-2; 5-2; 8-2; 4-3; 5-3; 8-3; 5-4; 6-4; 7-4; 8-6
Betaine	19.209	1.1332e-06	5.9457	4.0259e-06	2-1; 3-1; 8-1; 4-2; 5-2; 6-2; 7-2; 8-2; 4-3; 5-3; 6-3; 7-3; 8-3; 8-4; 8-5; 8-7
Gly	18.458	1.4919e-06	5.8263	5.1641e-06	3-1; 4-1; 8-1; 3-2; 4-2; 5-2; 8-2; 6-3; 6-4; 7-4; 6-5; 8-6; 8-7
Agmatine	18.091	1.7125e-06	5.7664	5.7797e-06	2-1; 6-1; 7-1; 3-2; 4-2; 5-2; 8-2; 6-3; 7-3; 6-4; 7-4; 6-5; 7-5; 8-6; 8-7
Thiamine	16.868	2.7607e-06	5.559	9.09e-06	2-1; 4-1; 6-1; 7-1; 3-2; 8-2; 4-3; 6-3; 7-3; 8-4; 7-5; 8-6; 8-7
Asp	16.036	3.8858e-06	5.4105	1.249e-05	3-1; 4-1; 6-2; 7-2; 8-2; 6-3; 7-3; 8-3; 6-4; 7-4; 8-4; 6-5; 8-5
2-Aminobutyrate;2-Aminoisobutyrate	14.896	6.3627e-06	5.1964	1.9976e-05	2-1; 4-1; 6-1; 7-1; 3-2; 4-3; 6-3; 7-3; 6-5; 7-5; 8-6; 8-7
Isocitrate	14.523	7.5274e-06	5.1234	2.3096e-05	2-1; 4-1; 5-1; 3-2; 7-2; 8-2; 4-3; 6-4; 7-4; 8-4; 7-5; 8-5
3-Aminoisobutyrate;3-Aminobutyrate	13.873	1.0176e-05	4.9924	3.0528e-05	2-1; 8-1; 4-2; 5-2; 6-2; 7-2; 8-2; 5-3; 6-3; 8-3
Spermidine	13.201	1.4078e-05	4.8515	4.1316e-05	3-1; 3-2; 8-2; 4-3; 5-3; 6-3; 7-3; 8-4; 8-6; 8-7
2-Aminoadipate	12.01	2.5869e-05	4.5872	7.4304e-05	2-1; 6-1; 3-2; 4-2; 5-2; 8-2; 6-3; 6-4; 7-4
GABA	11.367	3.6668e-05	4.4357	0.00010296	2-1; 3-2; 4-2; 5-2; 6-2; 7-2; 8-2
2-Hydroxybut-3-enylGS	11.333	3.737e-05	4.4275	0.00010296	2-1; 3-1; 6-2; 7-2; 8-2; 6-3; 7-3; 8-3; 8-4; 8-5
AMP	11.011	4.4755e-05	4.3492	0.00012084	3-1; 3-2; 4-2; 5-2; 6-3; 7-3; 8-3; 6-4; 7-4
N-AcetylSer	10.942	4.6568e-05	4.3319	0.00012327	2-1; 3-2; 4-2; 5-2; 6-2; 7-2; 8-2
Cytosine	10.482	6.0815e-05	4.216	0.00015789	8-1; 5-2; 6-2; 7-2; 8-2; 8-3; 8-4
UDP-GlcNAc;UDP-GalNAc	10.227	7.0781e-05	4.1501	0.00018029	2-1; 4-2; 5-2; 6-2; 7-2; 8-2; 5-3; 8-3
cCMP	10.162	7.3598e-05	4.1331	0.00018258	4-1; 4-2; 4-3; 5-4; 6-4; 7-4; 8-4
cGMP	10.144	7.4383e-05	4.1285	0.00018258	4-1; 4-2; 4-3; 5-4; 6-4; 7-4; 8-4
Malate	9.9878	8.1801e-05	4.0872	0.00019641	4-1; 6-1; 7-1; 8-1; 4-3; 6-3; 7-3; 8-3
Scopoletin	9.9655	8.293e-05	4.0813	0.00019641	3-1; 7-2; 4-3; 5-3; 6-3; 7-3; 8-3
Gln	9.9075	8.5933e-05	4.0658	0.00020002	2-1; 3-1; 4-2; 5-2; 4-3; 5-3; 6-5; 7-5; 8-5
G1P;Gal1P	9.5886	0.00010481	3.9796	0.00023982	2-1; 4-1; 3-2; 7-2; 8-2; 4-3; 5-3; 6-3; 8-4
Thr	9.2873	0.00012703	3.8961	0.00028581	2-1; 6-1; 7-1; 3-2; 4-2; 5-2; 6-2; 8-2
PEA	9.0561	0.00014768	3.8307	0.00032683	6-1; 7-1; 6-2; 7-2; 6-3; 7-3; 8-3; 6-5; 7-5
Shikimate	8.9517	0.00015821	3.8008	0.00034124	6-1; 4-2; 5-2; 6-2; 7-2; 8-2; 4-3; 5-3; 6-3; 7-3; 8-3
N6-AcetylLys	8.9419	0.00015925	3.7979	0.00034124	2-1; 4-1; 5-1; 6-1; 7-1; 3-2; 4-3; 7-3; 8-4
Guanine;Isoguanine	8.8429	0.00017011	3.7693	0.00035882	7-1; 3-2; 5-2; 6-2; 7-2; 8-2; 6-4; 7-4; 8-4
Anthranilate	8.5371	0.00020926	3.6793	0.00043462	3-1; 6-2; 6-3; 7-3; 6-4; 7-4; 6-5; 7-5; 8-6
Adenine;2-Aminopurine;Pyrazoloadenine	8.3176	0.0002436	3.6133	0.00049285	7-1; 8-1; 5-2; 6-2; 7-2; 8-2
Stachydrine	8.3118	0.0002446	3.6115	0.00049285	2-1; 3-1; 4-1; 6-2; 8-2; 6-3; 8-3; 8-4
Ser	8.0879	0.00028649	3.5429	0.00056877	2-1; 7-1; 8-1; 3-2; 4-2; 5-2; 6-2; 8-5
Histidinol	7.9639	0.00031312	3.5043	0.00061262	6-2; 7-2; 8-2; 6-3; 7-3; 8-3; 7-5; 8-5
Asn	7.8566	0.00033841	3.4706	0.00064823	6-1; 7-1; 5-2; 7-3; 6-5; 7-5; 8-7
Gly-Leu	7.8464	0.00034092	3.4673	0.00064823	2-1; 4-1; 6-2; 7-2; 8-2; 6-4; 7-4
3-Hydroxybutanoate ;2-Hydroxybutyrate;3-OHbutyrate	7.7152	0.00037532	3.4256	0.00070372	6-2; 7-2; 6-5; 7-5; 8-5
S-MethylMet	7.5797	0.00041496	3.382	0.00076739	6-1; 7-1; 6-2; 7-2; 6-3; 7-3; 8-3; 6-5; 7-5; 8-5
Pantothenate	7.3607	0.00048936	3.3104	0.00089275	2-1; 6-1; 7-1; 7-3; 6-5; 7-5
Taurolithocholate	6.7063	0.00081758	3.0875	0.0014711	3-1; 4-3; 6-3; 7-3; 8-3
Gluconate	6.6904	0.00082819	3.0819	0.0014711	2-1; 4-2; 5-2; 6-2; 8-2
O-AcetylSer	6.6009	0.00089077	3.0502	0.0015617	2-1; 4-1; 7-1; 4-3; 7-3; 5-4
But-3-enylGS	6.5305	0.00094376	3.0251	0.0016334	6-1; 7-1; 6-3; 7-3; 8-6; 8-7
cAMP	6.3401	0.0011055	2.9565	0.0018891	8-1; 3-2; 7-2; 8-2; 7-4; 8-4
3-Ureidopropionate	6.1642	0.0012829	2.8918	0.0021447	4-1; 8-1; 4-2; 8-2; 4-3
Taurodeoxycholic acid	6.1515	0.001297	2.8871	0.0021447	8-1; 6-2; 8-2; 6-3; 8-3
Allantoate	6.1463	0.0013027	2.8852	0.0021447	7-1; 7-2; 6-3; 7-3; 7-5
N-Acetylputrescine	6.0594	0.0014037	2.8527	0.0022832	4-2; 5-2; 6-5; 7-5
3-Hydroxypropionate	5.8286	0.0017172	2.7652	0.0027599	6-2; 7-2; 6-3; 7-3
Cys	5.6026	0.0021019	2.6774	0.0033028	8-1; 4-2; 7-2; 8-2; 8-3
gamma-Glu-Cys	5.6015	0.002104	2.6769	0.0033028	7-1; 7-5; 8-6; 8-7
HomoSer	5.4509	0.0024141	2.6172	0.003746	3-2; 4-2; 8-2; 5-3
Allantoin	5.4097	0.0025074	2.6008	0.0038466	3-2; 6-2; 4-3; 7-3; 6-4
Choline	5.047	0.0035297	2.4523	0.005354	7-1; 8-1; 7-4
MethylAla	4.9334	0.0039398	2.4045	0.0059097	6-3; 7-3; 8-3
Theophylline	4.9202	0.0039907	2.399	0.0059202	3-1; 8-2; 5-3; 8-3
His	4.8412	0.0043118	2.3653	0.0062397	2-1; 4-1; 6-1; 7-1; 7-5
gamma-gluBCA	4.8353	0.0043372	2.3628	0.0062397	7-1; 7-3; 8-7
Succinate	4.8335	0.0043447	2.362	0.0062397	4-1; 7-1; 4-3; 7-3
Galacturonate;Glucuronate	4.7814	0.0045742	2.3397	0.0065002	2-1; 3-1; 4-1; 5-1
Raffinose	4.7184	0.00487	2.3125	0.0068484	6-4; 7-4; 8-4
Sinapate	4.5081	0.0060225	2.2202	0.0083037	2-1; 3-2; 4-2; 5-2; 8-2
Fumarate	4.5072	0.0060279	2.2198	0.0083037	2-1; 4-1; 5-4
Cystine	4.3431	0.0071405	2.1463	0.009737	8-1; 8-2; 8-3
Aminomethylpropanediol	4.3079	0.0074084	2.1303	0.010001	5-1; 5-3
Glycerate	4.2685	0.0077206	2.1124	0.01032	4-1; 8-4
Pipecolate	4.2332	0.0080131	2.0962	0.010606	2-1; 5-1; 6-1
Lys	4.1347	0.0088963	2.0508	0.011614	4-1; 4-2; 8-2
NeuGc	4.1294	0.0089472	2.0483	0.011614	6-3; 7-3; 8-3
GlcNAc;GalNAc	4.0748	0.0094869	2.0229	0.012197	3-2.
GSSG	3.8182	0.012556	1.9011	0.015991	6-2; 6-3
Putrescine	3.709	0.014184	1.8482	0.017896	8-4; 8-5
1-Methyladenosine	3.672	0.014788	1.8301	0.018485	6-4.
CMP	3.44	0.019287	1.7147	0.023887	3-2; 4-3
NAD_1	3.3287	0.021965	1.6583	0.026957	6-3; 7-3
Glycochenodeoxycholate	3.306	0.022561	1.6466	0.027439
4-Methylpyrazole	3.2068	0.025381	1.5955	0.030593	7-1.
Mevalonolactone	3.0127	0.032088	1.4937	0.038335
HomoCys	2.9864	0.033136	1.4797	0.039239
N8-Acetylspermidine	2.9381	0.035164	1.4539	0.041279	6-1.
