# Supplementary material for: Tissue-targeted inorganic pyrophosphate hydrolysis in a fugu5 mutant reveals that excess inorganic pyrophosphate triggers developmental defects in a cell-autonomous manner
Source: Front Plant Sci. 2022 Aug 4;13:945225. doi: 10.3389/fpls.2022.945225 (PMC9386291; doi:10.3389/fpls.2022.945225)
Supplement: Supplementary file 4 [file Table_3.XLSX]

## Sheet: Data table
Table S3. Metabolites detected by CE-TOF MS in ICLpro::IPP1.
	Peak intensity										Fold change vs WT
Anion metabolite compound name	WT	fugu5-1	AVP1pro::IPP1#8-3	AVP1pro::IPP1#17-3	ICLpro::IPP1#9-2	ICLpro::IPP1#11-2	ICLpro::IPP1#13-1	ICLpro::IPP1#24-1		Anion metabolite compound name	fugu5-1	AVP1pro::IPP1#8-3	AVP1pro::IPP1#17-3	ICLpro::IPP1#9-2	ICLpro::IPP1#11-2	ICLpro::IPP1#13-1	ICLpro::IPP1#24-1
G6P;F6P;G1P;Gal1P;M6P;Inositol1P;Man1P	0.1486±0.0052	0.2643±0.0126	0.1546±0.0040	0.1318±0.0023	0.1883±0.0121	0.1965±0.0212	0.1882±0.0087	0.1729±0.0079		G6P;F6P;G1P;Gal1P;M6P;Inositol1P;Man1P	1.77877	1.04035	0.887078	1.26752	1.32258	1.2667	1.16329
Citrate	0.0469±0.0054	0.0553±0.0037	0.0570±0.0084	0.0439±0.0047	0.0523±0.0105	0.0507±0.0117	0.0608±0.0052	0.0553±0.0039		Citrate	1.17844	1.21649	0.936355	1.11497	1.08013	1.29716	1.17978
Succinate	0.2610±0.0333	0.2686±0.0130	0.2513±0.0286	0.1769±0.0179	0.2792±0.0257	0.2815±0.0105	0.3255±0.0225	0.2792±0.0244		Succinate	1.02925	0.962934	0.677896	1.07003	1.07872	1.24734	1.07
Fumarate	0.0379±0.0044	0.0413±0.0048	0.0414±0.0070	0.0263±0.0041	0.0411±0.0066	0.0429±0.0044	0.0454±0.0081	0.0384±0.0042		Fumarate	1.08938	1.09215	0.694179	1.08344	1.13001	1.19539	1.01135
Malate	2.4935±0.1666	2.1325±0.1766	1.8943±0.2616	1.4878±0.0716	2.5661±0.1597	2.4724±0.2029	2.8227±0.2204	2.3594±0.1439		Malate	0.855234	0.759709	0.596677	1.0291	0.991549	1.13202	0.946218
AMP	0.0032±0.0004	0.0034±0.0002	0.0045±0.0004	0.0039±0.0006	0.0046±0.0006	0.0036±0.0008	0.0052±0.0011	0.0054±0.0003		AMP	1.0692	1.40833	1.23839	1.45231	1.13794	1.62907	1.70558
NAD	0.0039±0.0000	0.0021±0.0007	0.0031±0.0012	0.0034±0.0017	0.0028±0.0009	0.0012±0.0002	0.0016±0.0009	0.0020±0.0004		NAD	0.546637	0.793243	0.870947	0.737618	0.318868	0.403333	0.524001
GlcNAc;GalNAc	0.0111±0.0047	0.0258±0.0025	0.0069±0.0003	0.0080±0.0017	0.0157±0.0024	0.0161±0.0016	0.0143±0.0026	0.0156±0.0008		GlcNAc;GalNAc	2.31462	0.616688	0.718676	1.4054	1.44822	1.28408	1.40419
Gly3P	0.0100±0.0008	0.0130±0.0015	0.0154±0.0002	0.0132±0.0008	0.0120±0.0017	0.0147±0.0011	0.0099±0.0007	0.0115±0.0004		Gly3P	1.29789	1.54614	1.32463	1.2038	1.47103	0.996703	1.15418
Gluconate	0.0202±0.0027	0.0219±0.0103	0.0281±0.0096	0.0296±0.0095	0.0340±0.0059	0.0275±0.0068	0.0283±0.0100	0.0303±0.0065		Gluconate	1.08135	1.3875	1.46233	1.68146	1.35973	1.39771	1.499
Lactate;3-Hydroxypropionate	0.1172±0.0333	0.1368±0.0222	0.1068±0.0169	0.1085±0.0115	0.1259±0.0169	0.1235±0.0074	0.1425±0.0183	0.1427±0.0299		Lactate;3-Hydroxypropionate	1.16755	0.911509	0.926066	1.07391	1.05401	1.21587	1.21758
Galacturonate;Glucuronate	0.0144±0.0012	0.0108±0.0045	0.0162±0.0017	0.0123±0.0027	0.0176±0.0017	0.0151±0.0008	0.0179±0.0010	0.0166±0.0022		Galacturonate;Glucuronate	0.747059	1.12251	0.854831	1.21863	1.04843	1.24123	1.14983
Shikimate	0.0040±0.0001	0.0046±0.0007	0.0056±0.0010	0.0053±0.0008	0.0052±0.0009	0.0053±0.0019	0.0039±0.0012	0.0030±0.0009		Shikimate	1.15105	1.4065	1.3204	1.29741	1.32718	0.966005	0.752161
Quinate	0.0838±0.0087	0.0845±0.0101	0.0927±0.0176	0.0784±0.0077	0.0622±0.0055	0.0715±0.0107	0.0793±0.0126	0.0727±0.0068		Quinate	1.00872	1.10555	0.934995	0.741819	0.852898	0.945971	0.867768
2-Hydroxyisobutyrate;3-Hydroxybutanoate;2-Hydroxybutyrate;3-OHbutyrate	0.0181±0.0007	0.0326±0.0006	0.0227±0.0028	0.0150±0.0011	0.0261±0.0014	0.0273±0.0021	0.0244±0.0017	0.0205±0.0010		2-Hydroxyisobutyrate;3-Hydroxybutanoate;2-Hydroxybutyrate;3-OHbutyrate	1.79607	1.2497	0.826005	1.44183	1.50697	1.34526	1.12904
Malonate	0.2427±0.0398	0.3333±0.0360	0.1969±0.0394	0.2016±0.0249	0.2614±0.0412	0.2602±0.0168	0.3113±0.0614	0.2643±0.0530		Malonate	1.37337	0.811323	0.830567	1.07729	1.07215	1.28281	1.08918
UDP-Glc;UDP-Gal	0.0279±0.0042	0.0175±0.0008	0.0719±0.0034	0.0779±0.0020	0.0282±0.0035	0.0293±0.0051	0.0213±0.0016	0.0351±0.0013		UDP-Glc;UDP-Gal	0.626127	2.57505	2.78724	1.01061	1.05055	0.762781	1.25669
Pantothenate	0.0149±0.0003	0.0149±0.0014	0.0122±0.0012	0.0124±0.0023	0.0150±0.0008	0.0131±0.0015	0.0159±0.0013	0.0164±0.0012		Pantothenate	1.00327	0.82347	0.83679	1.00712	0.883116	1.06893	1.10468
Citramalate	0.0034±0.0008	0.0048±0.0007	0.0055±0.0006	0.0039±0.0004	0.0049±0.0005	0.0060±0.0014	0.0048±0.0010	0.0055±0.0008		Citramalate	1.4005	1.59908	1.14336	1.43046	1.75042	1.41193	1.62397
Glycerate	0.3016±0.0207	0.1045±0.0271	0.5008±0.0485	0.1421±0.0314	0.2612±0.0291	0.2939±0.0860	0.1841±0.0398	0.1729±0.0151		Glycerate	0.346554	1.66055	0.471102	0.86617	0.974522	0.610649	0.573438
N-AcetylGlu	0.0016±0.0003	0.0024±0.0003	0.0019±0.0008	0.0019±0.0006	0.0015±0.0004	0.0017±0.0002	0.0015±0.0004	0.0015±0.0006		N-AcetylGlu	1.44818	1.17667	1.14757	0.939303	1.01635	0.902506	0.926184
Homogentisate	0.0464±0.0048	0.0531±0.0011	0.0444±0.0025	0.0395±0.0029	0.0696±0.0203	0.0721±0.0100	0.0724±0.0057	0.0688±0.0017		Homogentisate	1.14387	0.956156	0.851229	1.50011	1.55291	1.56095	1.48292
3-(Methylsulfinyl)propylGS;PhenethylGS	0.4065±0.0157	0.4093±0.0495	0.4967±0.0294	0.3766±0.0250	0.4236±0.0242	0.3750±0.0191	0.3314±0.0496	0.3278±0.0208		3-(Methylsulfinyl)propylGS;PhenethylGS	1.00701	1.22214	0.926557	1.04216	0.922733	0.815255	0.806607
N-AcetylSer	0.0634±0.0071	0.0660±0.0058	0.0615±0.0093	0.0486±0.0067	0.0644±0.0105	0.0621±0.0023	0.0720±0.0086	0.0689±0.0101		N-AcetylSer	1.04166	0.970619	0.767478	1.01585	0.980062	1.1357	1.08694
Allantoin	0.0044±0.0010	0.0039±0.0010	0.0055±0.0036	0.0031±0.0005	0.0039±0.0006	0.0066±0.0059	0.0037±0.0004	0.0036±0.0005		Allantoin	0.887331	1.25983	0.695636	0.88487	1.49814	0.839414	0.816113
Urate	0.0306±0.0092	0.0138±0.0039	0.0561±0.0104	0.0171±0.0060	0.0269±0.0074	0.0330±0.0117	0.0250±0.0068	0.0239±0.0025		Urate	0.451223	1.83395	0.558482	0.879702	1.0768	0.815614	0.779644
5-OxoPro	0.0703±0.0082	0.0781±0.0072	0.0840±0.0152	0.0764±0.0031	0.0543±0.0031	0.0564±0.0062	0.0693±0.0078	0.0745±0.0052		5-OxoPro	1.11235	1.19622	1.08733	0.772327	0.803005	0.985821	1.06073
Sinapate	0.0139±0.0009	0.0149±0.0021	0.0123±0.0020	0.0128±0.0020	0.0197±0.0030	0.0176±0.0006	0.0231±0.0011	0.0202±0.0015		Sinapate	1.07228	0.889104	0.926818	1.41974	1.27205	1.66572	1.45447
Raffinose	0.0033±0.0006	0.0029±0.0003	0.0039±0.0002	0.0038±0.0007	0.0028±0.0005	0.0032±0.0007	0.0030±0.0003	0.0039±0.0002		Raffinose	0.872908	1.16224	1.14073	0.851387	0.972217	0.912649	1.15833
Allantoate	0.5015±0.0238	0.4528±0.0086	0.3657±0.0201	0.3910±0.0162	0.4733±0.0230	0.4673±0.0362	0.5020±0.0426	0.4686±0.0134		Allantoate	0.902832	0.729187	0.779705	0.943802	0.931652	1.00084	0.934381
Benzoate	0.2234±0.0137	0.2222±0.0146	0.2454±0.0098	0.1995±0.0389	0.3478±0.1017	0.3794±0.0136	0.3889±0.0160	0.3770±0.0169		Benzoate	0.994517	1.09843	0.893006	1.55695	1.69841	1.7409	1.68756
3-Ureidopropionate	0.0113±0.0011	0.0181±0.0018	0.0135±0.0020	0.0132±0.0027	0.0141±0.0043	0.0138±0.0041	0.0154±0.0023	0.0124±0.0035		3-Ureidopropionate	1.60553	1.19452	1.16872	1.24607	1.22068	1.3638	1.10217
HMG	0.1808±0.0358	0.2208±0.0206	0.1932±0.0216	0.2048±0.0484	0.1815±0.0266	0.2034±0.0201	0.2002±0.0200	0.2350±0.0143		HMG	1.22111	1.06843	1.13225	1.00387	1.12446	1.10723	1.29966
PhenylacetylGly	0.0033±0.0018	0.0053±0.0021	0.0039±0.0024	0.0060±0.0021	0.0041±0.0014	0.0030±0.0018	0.0058±0.0013	0.0047±0.0018		PhenylacetylGly	1.61169	1.17846	1.8154	1.25282	0.914784	1.76102	1.43257
5-Amino-4-oxovalerate;N-Acetyl-beta-Ala	0.0034±0.0004	0.0040±0.0004	0.0035±0.0006	0.0033±0.0008	0.0035±0.0009	0.0030±0.0009	0.0043±0.0010	0.0036±0.0002		5-Amino-4-oxovalerate;N-Acetyl-b-Ala	1.16873	1.01441	0.966662	1.00786	0.865639	1.24464	1.04547
GlcNAc6P;GalNAc6P	0.0102±0.0007	0.0282±0.0016	0.0022±0.0009	0.0032±0.0015	0.0167±0.0012	0.0145±0.0014	0.0194±0.0017	0.0133±0.0020		GlcNAc6P;GalNAc6P	2.7537	0.215001	0.314946	1.62926	1.41516	1.89447	1.30347
S7P	0.0035±0.0005	0.0070±0.0013	0.0037±0.0002	0.0028±0.0005	0.0039±0.0010	0.0046±0.0009	0.0045±0.0006	0.0034±0.0005		S7P	1.98224	1.06429	0.793498	1.10071	1.31452	1.27031	0.963408
PEA	0.0081±0.0006	0.0099±0.0009	0.0105±0.0013	0.0106±0.0004	0.0102±0.0015	0.0108±0.0006	0.0095±0.0014	0.0110±0.0009		PEA	1.22654	1.30704	1.31609	1.26713	1.34311	1.17785	1.36201
Methionine sulfoxide	0.1293±0.0396	0.0984±0.0344	0.0886±0.0284	0.0674±0.0268	0.1005±0.0320	0.0731±0.0320	0.0945±0.0451	0.1245±0.0357		Methionine sulfoxide	0.761629	0.685498	0.521682	0.777719	0.565356	0.731131	0.963058
Phenylpropanoate	0.1233±0.0128	0.1210±0.0026	0.1117±0.0066	0.1130±0.0064	0.0535±0.0441	0.0325±0.0106	0.0357±0.0083	0.0367±0.0106		Phenylpropanoate	0.981309	0.905695	0.916139	0.434045	0.263163	0.289409	0.297774
Laurate	0.0214±0.0061	0.0143±0.0036	0.0177±0.0022	0.0152±0.0029	0.0233±0.0071	0.0278±0.0050	0.0210±0.0049	0.0198±0.0036		Laurate	0.668881	0.826643	0.70953	1.08828	1.29855	0.983396	0.925518
gamma-gluBCA	0.0408±0.0033	0.0417±0.0023	0.0347±0.0040	0.0400±0.0030	0.0365±0.0028	0.0362±0.0033	0.0412±0.0043	0.0363±0.0025		g-gluBCA	1.02217	0.851835	0.980918	0.894184	0.88886	1.00966	0.890672
beta-NMN	0.0063±0.0006	0.0049±0.0011	0.0116±0.0012	0.0129±0.0012	0.0053±0.0017	0.0069±0.0011	0.0042±0.0007	0.0064±0.0002		beta-NMN	0.774725	1.82845	2.03321	0.836271	1.07886	0.658975	1.00053
UDP-GlcNAc[M-2H];UDP-GalNAc[M-2H]	0.0133±0.0008	0.0152±0.0015	0.0145±0.0015	0.0122±0.0014	0.0151±0.0011	0.0151±0.0020	0.0146±0.0010	0.0155±0.0015		UDP-GlcNAc[M-2H];UDP-GalNAc[M-2H]	1.14143	1.08942	0.921145	1.13508	1.13277	1.09459	1.16439
UDP-GlcNAc;UDP-GalNAc	0.0110±0.0005	0.0121±0.0014	0.0110±0.0017	0.0110±0.0012	0.0127±0.0008	0.0117±0.0013	0.0132±0.0018	0.0137±0.0011		UDP-GlcNAc;UDP-GalNAc	1.09196	0.997939	0.995074	1.14668	1.05826	1.19251	1.238
GlcNAc1P	0.0071±0.0006	0.0128±0.0008	0.0027±0.0011	0.0044±0.0014	0.0086±0.0006	0.0080±0.0008	0.0100±0.0011	0.0084±0.0002		GlcNAc1P	1.7921	0.379395	0.61941	1.20071	1.1266	1.40211	1.17815
Theophylline	0.0871±0.0019	0.0909±0.0082	0.0944±0.0017	0.0953±0.0059	0.0857±0.0104	0.0890±0.0061	0.0835±0.0026	0.0950±0.0042		Theophylline	1.04418	1.08362	1.094	0.984136	1.02242	0.959242	1.09107
	Peak intensity										Fold change vs WT
Cation metabolite compound	WT	fugu5-1	AVP1pro::IPP1#8-3	AVP1pro::IPP1#17-3	ICLpro::IPP1#9-2	ICLpro::IPP1#11-2	ICLpro::IPP1#13-1	ICLpro::IPP1#24-1		Cation metabolite compound	fugu5-1	AVP1pro::IPP1#8-3	AVP1pro::IPP1#17-3	ICLpro::IPP1#9-2	ICLpro::IPP1#11-2	ICLpro::IPP1#13-1	ICLpro::IPP1#24-1
Ala	5.3609±0.1686	4.7536±0.3910	6.7835±0.1793	4.8783±0.1148	7.1555±0.3869	6.5250±0.1658	6.1833±0.2519	6.1187±0.1451		Ala	0.886714	1.26536	0.909966	1.33475	1.21714	1.15341	1.14135
Arg	3.2033±0.3072	2.6268±0.1048	3.4827±0.2923	3.5717±0.3648	3.3843±0.1202	3.2507±0.1473	3.5263±0.2662	4.2534±0.1167		Arg	0.820019	1.08722	1.11499	1.0565	1.01478	1.10085	1.32782
Asn	7.0309±0.4243	7.1755±0.0767	5.5633±0.5003	5.7648±0.3203	6.0261±0.4612	6.2225±0.3140	6.1910±0.3455	6.2692±0.2918		Asn	1.02057	0.791262	0.81993	0.857089	0.88502	0.880546	0.891658
Asp	1.0649±0.0633	1.1051±0.0218	1.1269±0.0884	1.3582±0.0329	0.9235±0.0510	0.9670±0.0251	1.0177±0.0359	1.0748±0.0342		Asp	1.03776	1.05823	1.27543	0.867191	0.908118	0.955674	1.00929
Cys	0.0387±0.0101	0.0191±0.0048	0.0246±0.0064	0.0171±0.0049	0.0235±0.0066	0.0199±0.0063	0.0242±0.0052	0.0271±0.0011		Cys	0.493119	0.637568	0.442543	0.607368	0.515474	0.626372	0.700937
Glu	3.3140±0.1658	3.8201±0.2203	4.1199±0.1232	3.7385±0.1145	3.5052±0.2755	3.5272±0.1716	3.2131±0.0238	3.7536±0.1600		Glu	1.15271	1.24316	1.12809	1.05769	1.06432	0.96956	1.13265
Gln	18.2224±0.4831	20.5536±0.8405	22.4437±1.1761	23.0245±1.1658	16.3545±0.9065	16.3895±0.4146	16.6307±0.9021	18.7541±0.7108		Gln	1.12793	1.23166	1.26353	0.897493	0.899418	0.912649	1.02918
Gly	2.6949±0.0603	2.3104±0.1658	2.7259±0.1189	2.2796±0.0646	2.7900±0.0304	2.6001±0.0576	2.6149±0.0959	2.3800±0.0521		Gly	0.857339	1.0115	0.84591	1.03529	0.964841	0.970326	0.883158
His	2.2811±0.0933	2.3016±0.1036	2.2297±0.0630	2.1978±0.1678	2.1142±0.0923	1.9652±0.0842	2.2983±0.1227	2.3158±0.0320		His	1.00898	0.977474	0.963495	0.926852	0.861538	1.00752	1.01523
Ile	4.3035±0.1912	5.4448±0.1730	3.8959±0.3259	3.4632±0.2458	3.8601±0.0936	3.3780±0.0881	4.2642±0.2566	4.2947±0.0448		Ile	1.26522	0.905306	0.804742	0.896972	0.784947	0.990876	0.997975
Leu	3.0571±0.2062	3.9598±0.1824	3.2739±0.1482	2.7007±0.1950	2.4440±0.0247	2.2180±0.1602	2.6703±0.1636	3.0299±0.1373		Leu	1.29529	1.07093	0.883412	0.799464	0.725525	0.873494	0.991115
Lys	0.9165±0.0570	0.7680±0.0393	1.0017±0.0424	0.9044±0.0883	1.0476±0.0219	0.9499±0.0375	0.9936±0.0380	1.0792±0.0169		Lys	0.837959	1.09291	0.986791	1.143	1.03636	1.08409	1.17744
Met	0.1157±0.0117	0.1785±0.0126	0.0802±0.0117	0.0705±0.0085	0.1352±0.0089	0.1087±0.0060	0.1563±0.0137	0.1223±0.0097		Met	1.54223	0.693115	0.609213	1.16825	0.938791	1.35043	1.05637
Phe	3.8694±0.1576	3.1623±0.1282	2.5428±0.1389	2.1016±0.2514	3.1274±0.0773	2.6602±0.2089	3.7429±0.3484	3.5466±0.0969		Phe	0.817254	0.657157	0.54313	0.808237	0.68748	0.967288	0.916577
Pro	1.4281±0.0666	0.8779±0.0546	2.0658±0.0632	1.4091±0.0613	1.3811±0.0413	1.1964±0.0045	1.1173±0.0197	1.4707±0.0549		Pro	0.614754	1.44656	0.986735	0.96712	0.837795	0.782358	1.02984
Ser	1.8119±0.1029	1.8708±0.0643	1.6035±0.0811	1.4467±0.0731	1.8913±0.1044	1.7333±0.0450	1.8800±0.0437	1.8339±0.0246		Ser	1.03251	0.884957	0.798404	1.04382	0.95657	1.03755	1.01214
Thr	2.0864±0.0790	2.0938±0.1032	2.0273±0.0729	1.7472±0.1225	2.0481±0.0835	1.8633±0.0630	2.0725±0.0808	2.2239±0.0627		Thr	1.00355	0.971702	0.837412	0.981664	0.893088	0.993365	1.06593
Trp	1.6500±0.0613	1.0673±0.0561	1.2442±0.0415	1.0744±0.0982	1.4041±0.0376	1.2095±0.0762	1.5431±0.1127	1.5432±0.0296		Trp	0.646834	0.754052	0.651151	0.850941	0.733009	0.935172	0.935268
Tyr	0.9343±0.0310	0.8531±0.0424	0.7667±0.0504	0.6638±0.0383	0.8308±0.0148	0.7245±0.0443	0.9415±0.0641	0.8843±0.0152		Tyr	0.913091	0.820683	0.710515	0.889276	0.775515	1.00775	0.946464
Val	5.1631±0.1651	5.6559±0.2391	4.3388±0.1719	3.7868±0.2396	4.6228±0.0626	4.0066±0.2091	5.0620±0.3665	5.0866±0.1322		Val	1.09543	0.840349	0.733427	0.89535	0.776005	0.98041	0.985183
Cytidine	0.0015±0.0003	0.0014±0.0001	0.0016±0.0005	0.0015±0.0001	0.0016±0.0000	0.0015±0.0002	0.0015±0.0002	0.0015±0.0003		Cytidine	0.923274	1.06397	1.01878	1.04379	0.965951	0.982822	0.984855
Guanosine	0.0035±0.0004	0.0026±0.0004	0.0039±0.0007	0.0035±0.0004	0.0037±0.0004	0.0034±0.0002	0.0031±0.0004	0.0039±0.0002		Guanosine	0.72746	1.09483	0.981179	1.03402	0.965358	0.868895	1.09475
GSH	0.6003±0.0390	0.4763±0.1547	0.3474±0.0848	0.2090±0.0211	0.2555±0.0595	0.2672±0.0519	0.1602±0.0883	0.1693±0.0312		GSH	0.793486	0.578722	0.348121	0.425728	0.445069	0.266809	0.282012
beta-Ala	0.7187±0.0440	0.4860±0.0154	0.8683±0.0368	0.7870±0.0440	0.6928±0.0347	0.6778±0.0401	0.5752±0.0467	0.7767±0.0379		b-Ala	0.676215	1.20812	1.09504	0.96389	0.943046	0.800306	1.08071
GABA	0.5620±0.0149	0.7912±0.0548	0.5274±0.0455	0.4948±0.0146	0.7119±0.0356	0.7301±0.0407	0.5749±0.0475	0.5584±0.0232		GABA	1.40791	0.93848	0.880489	1.2669	1.29914	1.02299	0.99377
Citrulline	0.0302±0.0042	0.0495±0.0031	0.0451±0.0076	0.0479±0.0014	0.0474±0.0062	0.0487±0.0012	0.0421±0.0054	0.0475±0.0054		Citrulline	1.64181	1.49618	1.58878	1.57003	1.61608	1.39549	1.5733
HomoSer	0.0327±0.0062	0.0235±0.0032	0.0306±0.0060	0.0288±0.0005	0.0383±0.0073	0.0394±0.0035	0.0449±0.0019	0.0235±0.0043		HomoSer	0.719183	0.934947	0.881844	1.17009	1.203	1.37175	0.717079
HydroxyPro	0.2503±0.0051	0.2399±0.0054	0.2324±0.0110	0.3008±0.0069	0.2173±0.0101	0.2045±0.0078	0.2620±0.0213	0.2491±0.0115		HydroxyPro	0.9585	0.928436	1.20181	0.868209	0.816961	1.04681	0.995162
Putrescine	0.0753±0.0075	0.0975±0.0080	0.0767±0.0081	0.0669±0.0062	0.1287±0.0215	0.0970±0.0155	0.1160±0.0126	0.0910±0.0083		Putrescine	1.29514	1.0184	0.889007	1.70994	1.28825	1.54078	1.20916
Spermidine	0.0215±0.0048	0.0255±0.0056	0.0328±0.0070	0.0348±0.0091	0.0256±0.0055	0.0266±0.0063	0.0241±0.0084	0.0208±0.0017		Spermidine	1.18516	1.52587	1.61705	1.1878	1.23653	1.11971	0.968161
Tyramine	0.0510±0.0035	0.0244±0.0013	0.0512±0.0016	0.0406±0.0014	0.0371±0.0010	0.0397±0.0004	0.0316±0.0036	0.0401±0.0016		Tyramine	0.478564	1.00433	0.79599	0.726484	0.777852	0.619744	0.785469
Agmatine	1.4839±0.0953	2.8223±0.0934	1.6288±0.1726	1.5597±0.1144	1.8206±0.1677	1.6413±0.1057	1.7114±0.1489	1.6025±0.1249		Agmatine	1.90195	1.09762	1.0511	1.22688	1.10609	1.15329	1.07993
Betaine	0.0376±0.0021	0.0408±0.0034	0.0471±0.0017	0.0461±0.0025	0.0423±0.0025	0.0437±0.0022	0.0402±0.0016	0.0407±0.0023		Betaine	1.08656	1.25386	1.22631	1.12552	1.16299	1.06904	1.08216
SAM	0.0032±0.0003	0.0025±0.0005	0.0046±0.0004	0.0043±0.0006	0.0037±0.0006	0.0034±0.0004	0.0034±0.0004	0.0040±0.0002		SAM	0.790179	1.43574	1.32167	1.16166	1.05099	1.04346	1.23119
Nicotinate	0.0107±0.0004	0.0143±0.0006	0.0045±0.0004	0.0042±0.0005	0.0114±0.0003	0.0091±0.0009	0.0117±0.0057	0.0098±0.0003		Nicotinate	1.34008	0.420709	0.391721	1.0721	0.857172	1.09872	0.919005
Cytosine	0.0041±0.0007	0.0041±0.0005	0.0046±0.0004	0.0044±0.0007	0.0041±0.0002	0.0045±0.0010	0.0045±0.0004	0.0047±0.0004		Cytosine	0.998621	1.11537	1.05802	0.992785	1.083	1.08736	1.13377
O-AcetylSer	0.0523±0.0028	0.0572±0.0019	0.0531±0.0021	0.0451±0.0022	0.0511±0.0050	0.0467±0.0018	0.0510±0.0029	0.0476±0.0038		O-AcetylSer	1.09445	1.01477	0.862294	0.977814	0.89318	0.974775	0.911223
Choline	4.1499±0.3491	4.2555±0.9816	8.0239±0.4931	8.4478±0.2898	6.6928±0.5170	6.6679±0.4809	7.2698±0.4894	7.8648±0.2066		Choline	1.02545	1.93351	2.03565	1.61276	1.60675	1.7518	1.89518
Cystine	0.0201±0.0017	0.0132±0.0029	0.0199±0.0017	0.0171±0.0012	0.0170±0.0029	0.0149±0.0016	0.0138±0.0018	0.0136±0.0017		Cystine	0.656568	0.989052	0.848191	0.845394	0.740577	0.685956	0.676242
Saccharopine	0.0260±0.0017	0.0189±0.0015	0.0259±0.0022	0.0219±0.0033	0.0314±0.0008	0.0278±0.0021	0.0296±0.0007	0.0310±0.0013		Saccharopine	0.724929	0.996057	0.843228	1.20565	1.06848	1.13729	1.18994
2-Aminoadipate	0.2219±0.0151	0.1140±0.0109	0.2079±0.0054	0.2105±0.0121	0.2060±0.0101	0.1886±0.0092	0.1836±0.0103	0.2243±0.0050		2-Aminoadipate	0.513701	0.936506	0.948223	0.928325	0.84994	0.827325	1.01074
Stachydrine	0.0047±0.0005	0.0045±0.0005	0.0059±0.0003	0.0057±0.0005	0.0051±0.0007	0.0051±0.0004	0.0049±0.0010	0.0050±0.0005		Stachydrine	0.959273	1.25174	1.20329	1.08155	1.0815	1.0397	1.06593
Thiamine	0.0097±0.0009	0.0089±0.0011	0.0088±0.0011	0.0097±0.0007	0.0092±0.0012	0.0090±0.0014	0.0099±0.0015	0.0097±0.0006		Thiamine	0.917458	0.912934	1.00043	0.955667	0.937313	1.02284	1.00933
Isobutylamine	0.0982±0.0091	0.1014±0.0093	0.1030±0.0055	0.1078±0.0033	0.1063±0.0091	0.1047±0.0072	0.1013±0.0056	0.1113±0.0059		Isobutylamine	1.03295	1.04871	1.09813	1.08214	1.06574	1.03155	1.13354
Hexylamine	0.0014±0.0001	0.0015±0.0002	0.0016±0.0002	0.0016±0.0003	0.0014±0.0003	0.0017±0.0003	0.0020±0.0001	0.0018±0.0003		Hexylamine	1.08325	1.15905	1.12665	1.0229	1.20131	1.42959	1.25781
2-Aminobutyrate;2-Aminoisobutyrate	0.0584±0.0015	0.0732±0.0025	0.0446±0.0032	0.0479±0.0019	0.0524±0.0028	0.0499±0.0033	0.0614±0.0050	0.0500±0.0026		2-Aminobutyrate;2-Aminoisobutyrate	1.25317	0.764118	0.819183	0.896414	0.853472	1.0504	0.856346
Pipecolate	0.0301±0.0011	0.0150±0.0006	0.0233±0.0014	0.0209±0.0020	0.0263±0.0021	0.0236±0.0027	0.0239±0.0020	0.0285±0.0018		Pipecolate	0.499304	0.773416	0.694566	0.873439	0.785192	0.794561	0.94821
3-MethylHis	0.0144±0.0008	0.0126±0.0009	0.0146±0.0010	0.0143±0.0009	0.0130±0.0009	0.0142±0.0004	0.0133±0.0013	0.0154±0.0007		3-MethylHis	0.876874	1.01764	0.996762	0.901621	0.990491	0.923881	1.07282
gamma-Guanidinobutyrate	0.0611±0.0018	0.0666±0.0019	0.0572±0.0019	0.0574±0.0017	0.0632±0.0027	0.0628±0.0013	0.0670±0.0031	0.0685±0.0027		g-Guanidinobutyrate	1.09011	0.935669	0.938704	1.0339	1.02702	1.09593	1.12124
N8-Acetylspermidine	0.0084±0.0011	0.0102±0.0012	0.0088±0.0011	0.0091±0.0011	0.0111±0.0016	0.0088±0.0008	0.0085±0.0010	0.0091±0.0012		N8-Acetylspermidine	1.20383	1.03935	1.07506	1.31289	1.04488	1.01274	1.0799
Dimethylbenzimidazole	0.0046±0.0003	0.0050±0.0005	0.0041±0.0007	0.0044±0.0003	0.0043±0.0009	0.0047±0.0009	0.0045±0.0006	0.0047±0.0005		Dimethylbenzimidazole	1.07273	0.881685	0.947799	0.921392	1.02242	0.974175	1.0182
CysSG	0.0204±0.0009	0.0163±0.0031	0.0271±0.0020	0.0248±0.0036	0.0307±0.0020	0.0269±0.0022	0.0338±0.0015	0.0341±0.0017		CysSG	0.802373	1.32995	1.215	1.50529	1.31841	1.65901	1.67501
Gly-Leu	0.0048±0.0002	0.0048±0.0003	0.0056±0.0005	0.0064±0.0004	0.0063±0.0013	0.0058±0.0018	0.0056±0.0014	0.0059±0.0007		Gly-Leu	1.00077	1.16417	1.34915	1.32116	1.2165	1.17414	1.23168
Isopropanolamine	0.0071±0.0001	0.0111±0.0009	0.0059±0.0005	0.0086±0.0004	0.0050±0.0007	0.0043±0.0008	0.0065±0.0010	0.0053±0.0006		Isopropanolamine	1.57624	0.832963	1.21967	0.703724	0.604315	0.922022	0.752833
N6-AcetylLys	0.0153±0.0011	0.0154±0.0010	0.0100±0.0005	0.0089±0.0018	0.0158±0.0005	0.0130±0.0003	0.0164±0.0011	0.0142±0.0010		N6-AcetylLys	1.00795	0.656765	0.583131	1.03824	0.849864	1.07301	0.929362
N6-Methyl-2'-deoxyadenosine	0.0218±0.0024	0.0221±0.0009	0.0157±0.0022	0.0163±0.0004	0.0155±0.0005	0.0176±0.0017	0.0184±0.0024	0.0186±0.0016		N6-Methyl-2'-deoxyadenosine	1.01476	0.719044	0.747364	0.708959	0.805737	0.841946	0.850856
N-Acetylputrescine	0.0100±0.0002	0.0107±0.0012	0.0085±0.0014	0.0084±0.0011	0.0116±0.0018	0.0108±0.0007	0.0111±0.0005	0.0104±0.0009		N-Acetylputrescine	1.07246	0.847377	0.841751	1.1651	1.08031	1.10947	1.04583
Phenylethylamine	0.0049±0.0019	0.0048±0.0014	0.0247±0.0335	0.0050±0.0014	0.0045±0.0012	0.0046±0.0012	0.0036±0.0013	0.0038±0.0006		Phenylethylamine	0.980322	5.04139	1.02755	0.909568	0.928265	0.730795	0.777663
TMANO	0.0077±0.0007	0.0070±0.0010	0.0082±0.0006	0.0085±0.0010	0.0074±0.0014	0.0071±0.0010	0.0069±0.0011	0.0078±0.0009		TMANO	0.914215	1.06357	1.10304	0.962268	0.91979	0.903413	1.01607
4-Methyl-5-thiazoleethanol	0.0019±0.0003	0.0016±0.0003	0.0011±0.0003	0.0014±0.0001	0.0017±0.0006	0.0015±0.0007	0.0020±0.0009	0.0014±0.0006		4-Methyl-5-thiazoleethanol	0.876526	0.610332	0.758142	0.8912	0.817776	1.05777	0.771316
3-IodoTyr	0.0034±0.0005	0.0032±0.0004	0.0032±0.0009	0.0030±0.0004	0.0035±0.0004	0.0030±0.0004	0.0035±0.0003	0.0040±0.0005		3-IodoTyr	0.952977	0.954847	0.89893	1.04171	0.907702	1.04412	1.17832
gamma-Glu-Cys	0.0114±0.0003	0.0122±0.0021	0.0073±0.0012	0.0055±0.0010	0.0077±0.0015	0.0070±0.0009	0.0066±0.0014	0.0059±0.0003		g-Glu-Cys	1.06846	0.64202	0.485822	0.672646	0.612827	0.580936	0.518307
L-Theanin	0.0322±0.0029	0.0346±0.0080	0.0245±0.0035	0.0301±0.0026	0.0311±0.0023	0.0268±0.0025	0.0318±0.0036	0.0359±0.0033		L-Theanin	1.07586	0.759955	0.935913	0.965932	0.832836	0.986933	1.11451
S-MethylMet	0.0538±0.0012	0.0407±0.0030	0.0447±0.0026	0.0428±0.0029	0.0552±0.0023	0.0482±0.0023	0.0553±0.0055	0.0545±0.0009		S-MethylMet	0.757775	0.831164	0.795546	1.02597	0.896521	1.02922	1.01303
3-Aminoisobutyrate;3-Aminobutyrate	0.0273±0.0042	0.0310±0.0048	0.0258±0.0034	0.0261±0.0043	0.0283±0.0073	0.0276±0.0040	0.0247±0.0046	0.0306±0.0039		3-Aminoisobutyrate;3-Aminobutyrate	1.13516	0.942388	0.955477	1.03408	1.01132	0.903743	1.11898
Fructose-Ala	0.0144±0.0013	0.0149±0.0009	0.0165±0.0008	0.0166±0.0012	0.0147±0.0015	0.0153±0.0010	0.0158±0.0008	0.0157±0.0014		Fructose-Ala	1.03037	1.14197	1.14839	1.01896	1.06235	1.09287	1.09233
