# Supplementary material for: Tissue-targeted inorganic pyrophosphate hydrolysis in a fugu5 mutant reveals that excess inorganic pyrophosphate triggers developmental defects in a cell-autonomous manner
Source: Front Plant Sci. 2022 Aug 4;13:945225. doi: 10.3389/fpls.2022.945225 (PMC9386291; doi:10.3389/fpls.2022.945225)
Supplement: Supplementary file 5 [file Table_4.XLSX]

## Sheet: anova_posthoc
Table S4. Multiple comparison tests of metabolite data sets of ICLpro::IPP1. Each number pair in Tukey's HSD test (P < 0.05) represents significant difference between each pair in the multiple test using the MetaboAnalyst (ver. 5.0) website. Numbers from one to seven indicate the genotype. 1: Col; 2: fugu5-1; 3: AVP1pro::IPP1#8-3; 4: AVP1pro::IPP1#17-3; 5: ICLpro::IPP1#9-1; 6: ICLpro::IPP1#11-2; …
Metabolite	f value	p value	-log10 (p value)	FDR	Tukey's HSD
UDP-Glc;UDP-Gal	215.52	9.582e-18	17.019	1.0828e-15	2-1; 3-1; 4-1; 3-2; 4-2; 5-2; 6-2; 7-2; 5-3; 6-3; 7-3; 5-4; 6-4; 7-4
Nicotinate	198.55	2.2287e-17	16.652	1.2592e-15	2-1; 3-1; 4-1; 6-1; 3-2; 4-2; 5-2; 6-2; 7-2; 5-3; 6-3; 7-3; 5-4; 6-4; 7-4; 6-5; 7-5
Pro	178.94	6.4884e-17	16.188	2.444e-15	2-1; 3-1; 6-1; 3-2; 4-2; 5-2; 6-2; 7-2; 4-3; 5-3; 6-3; 7-3; 6-4; 6-5; 7-6
GlcNAc6P;GalNAc6P	160.18	2.0191e-16	15.695	5.704e-15	2-1; 3-1; 4-1; 5-1; 6-1; 3-2; 4-2; 5-2; 6-2; 7-2; 5-3; 6-3; 7-3; 5-4; 6-4; 7-4; 7-5
Tyramine	105.03	1.4793e-14	13.83	3.3432e-13	2-1; 4-1; 5-1; 6-1; 7-1; 3-2; 4-2; 5-2; 6-2; 7-2; 4-3; 5-3; 6-3; 7-3
G6P;F6P;G1P;Gal1P;M6P;Inositol1P;Man1P	61.706	2.9898e-12	11.524	5.6308e-11	2-1; 5-1; 6-1; 3-2; 4-2; 5-2; 6-2; 7-2; 5-3; 6-3; 5-4; 6-4; 7-4
Isopropanolamine	60.306	3.7468e-12	11.426	5.8554e-11	2-1; 4-1; 5-1; 6-1; 7-1; 3-2; 4-2; 5-2; 6-2; 7-2; 4-3; 6-3; 5-4; 6-4; 7-4
Ala	59.677	4.153e-12	11.382	5.8554e-11	2-1; 3-1; 5-1; 6-1; 7-1; 3-2; 5-2; 6-2; 7-2; 4-3; 7-3; 5-4; 6-4; 7-4; 6-5; 7-5
GlcNAc1P	58.976	4.6636e-12	11.331	5.8554e-11	2-1; 3-1; 4-1; 3-2; 4-2; 5-2; 6-2; 7-2; 5-3; 6-3; 7-3; 5-4; 6-4; 7-4
2-Hydroxyisobutyrate;3-Hydroxybutanoate;2-Hydroxybutyrate;3-OHbutyrate	57.768	5.7124e-12	11.243	6.455e-11	2-1; 3-1; 5-1; 6-1; 3-2; 4-2; 5-2; 6-2; 7-2; 4-3; 6-3; 5-4; 6-4; 7-4; 7-5; 7-6
Phe	56.907	6.6169e-12	11.179	6.7974e-11	2-1; 3-1; 4-1; 5-1; 6-1; 3-2; 4-2; 6-2; 7-2; 4-3; 5-3; 7-3; 5-4; 6-4; 7-4; 6-5; 7-5; 7-6
2-Aminoadipate	55.324	8.719e-12	11.06	8.2104e-11	2-1; 6-1; 3-2; 4-2; 5-2; 6-2; 7-2; 7-6
Trp	54.432	1.0219e-11	10.991	8.4998e-11	2-1; 3-1; 4-1; 5-1; 6-1; 3-2; 5-2; 6-2; 7-2; 4-3; 5-3; 7-3; 5-4; 7-4; 6-5; 7-6
Ile	54.024	1.0997e-11	10.959	8.4998e-11	2-1; 4-1; 5-1; 6-1; 3-2; 4-2; 5-2; 6-2; 7-2; 6-3; 7-4; 6-5; 7-6
Val	53.683	1.1697e-11	10.932	8.4998e-11	2-1; 3-1; 4-1; 5-1; 6-1; 3-2; 4-2; 5-2; 6-2; 7-2; 4-3; 7-3; 5-4; 7-4; 6-5; 7-5; 7-6
2-Aminobutyrate;2-Aminoisobutyrate	53.526	1.2035e-11	10.92	8.4998e-11	2-1; 3-1; 4-1; 5-1; 6-1; 7-1; 3-2; 4-2; 5-2; 6-2; 7-2; 5-3
Agmatine	52.356	1.4925e-11	10.826	9.9208e-11	2-1; 5-1; 3-2; 4-2; 5-2; 6-2; 7-2
Leu	51.494	1.7538e-11	10.756	1.101e-10	2-1; 5-1; 6-1; 3-2; 4-2; 5-2; 6-2; 7-2; 4-3; 5-3; 6-3; 6-4; 7-5; 7-6
HydroxyPro	51.122	1.8819e-11	10.725	1.1192e-10	4-1; 5-1; 6-1; 4-2; 5-2; 6-2; 4-3; 6-3; 5-4; 6-4; 7-4; 7-5; 7-6
Met	50.262	2.2188e-11	10.654	1.2536e-10	2-1; 3-1; 4-1; 3-2; 4-2; 5-2; 6-2; 7-2; 5-3; 6-3; 7-3; 5-4; 6-4; 7-4; 6-5
Choline	44.315	7.4778e-11	10.126	4.0237e-10	3-1; 4-1; 5-1; 6-1; 7-1; 3-2; 4-2; 5-2; 6-2; 7-2; 5-3; 6-3; 5-4; 6-4
GABA	42.206	1.1931e-10	9.9233	6.128e-10	2-1; 5-1; 6-1; 3-2; 4-2; 7-2; 5-3; 6-3; 5-4; 6-4; 7-5; 7-6
beta-Ala	41.703	1.3376e-10	9.8737	6.5719e-10	2-1; 3-1; 3-2; 4-2; 5-2; 6-2; 7-2; 5-3; 6-3; 7-3; 5-4; 6-4; 7-6
Gln	39.516	2.2341e-10	9.6509	1.0519e-09	2-1; 3-1; 4-1; 4-2; 5-2; 6-2; 5-3; 6-3; 7-3; 5-4; 6-4; 7-4; 7-5; 7-6
Glycerate	38.179	3.0967e-10	9.5091	1.3997e-09	2-1; 3-1; 4-1; 7-1; 3-2; 5-2; 6-2; 4-3; 5-3; 6-3; 7-3; 5-4; 6-4; 7-6
beta-NMN	33.149	1.1681e-09	8.9325	5.0767e-09	3-1; 4-1; 3-2; 4-2; 5-3; 6-3; 7-3; 5-4; 6-4; 7-4
Pipecolate	32.514	1.3986e-09	8.8543	5.8534e-09	2-1; 3-1; 4-1; 6-1; 3-2; 4-2; 5-2; 6-2; 7-2; 7-3; 5-4; 7-4; 7-6
Asp	30.77	2.3317e-09	8.6323	9.4102e-09	4-1; 5-1; 4-2; 5-2; 6-2; 4-3; 5-3; 6-3; 5-4; 6-4; 7-4; 7-5
N6-AcetylLys	28.875	4.187e-09	8.3781	1.6315e-08	3-1; 4-1; 3-2; 4-2; 6-2; 5-3; 6-3; 7-3; 5-4; 6-4; 7-4; 6-5
GlcNAc;GalNAc	28.379	4.9062e-09	8.3093	1.848e-08	2-1; 3-2; 4-2; 5-2; 6-2; 7-2; 5-3; 6-3; 7-3; 5-4; 6-4; 7-4
Tyr	27.34	6.8959e-09	8.1614	2.5007e-08	3-1; 4-1; 5-1; 6-1; 3-2; 4-2; 6-2; 4-3; 7-3; 5-4; 7-4; 6-5; 7-6
S-MethylMet	27.261	7.0815e-09	8.1499	2.5007e-08	2-1; 3-1; 4-1; 6-1; 5-2; 6-2; 7-2; 5-3; 7-3; 5-4; 6-4; 7-4; 6-5; 7-6
CysSG	25.999	1.0884e-08	7.9632	3.7268e-08	3-1; 5-1; 6-1; 7-1; 3-2; 4-2; 5-2; 6-2; 7-2; 7-3; 5-4; 7-4; 7-6
Gly	22.399	4.1256e-08	7.3845	1.3711e-07	2-1; 4-1; 7-1; 3-2; 5-2; 6-2; 4-3; 7-3; 5-4; 6-4; 7-5; 7-6
Saccharopine	21.454	6.0303e-08	7.2197	1.9469e-07	2-1; 5-1; 7-1; 3-2; 5-2; 6-2; 7-2; 5-3; 7-3; 5-4; 6-4; 7-4
Allantoate	20.067	1.0806e-07	6.9663	3.3918e-07	3-1; 4-1; 3-2; 4-2; 5-3; 6-3; 7-3; 5-4; 6-4; 7-4
Phenylpropanoate	19.946	1.1386e-07	6.9436	3.4772e-07	5-1; 6-1; 7-1; 5-2; 6-2; 7-2; 5-3; 6-3; 7-3; 5-4; 6-4; 7-4
Malate	19.629	1.3077e-07	6.8835	3.8609e-07	3-1; 4-1; 4-2; 5-2; 5-3; 6-3; 7-3; 5-4; 6-4; 7-4
gamma-Glu-Cys	19.587	1.3325e-07	6.8753	3.8609e-07	3-1; 4-1; 5-1; 6-1; 7-1; 3-2; 4-2; 5-2; 6-2; 7-2
Ser	18.447	2.2297e-07	6.6518	6.2989e-07	3-1; 4-1; 3-2; 4-2; 5-3; 7-3; 5-4; 6-4; 7-4
Lys	18.366	2.3149e-07	6.6355	6.3802e-07	2-1; 5-1; 7-1; 3-2; 4-2; 5-2; 6-2; 7-2; 5-4; 7-4; 7-6
Arg	17.78	3.0499e-07	6.5157	8.2056e-07	2-1; 7-1; 3-2; 4-2; 5-2; 6-2; 7-2; 7-3; 7-4; 7-5; 7-6
gamma-Guanidinobutyrate	17.287	3.8684e-07	6.4125	1.0166e-06	2-1; 7-1; 3-2; 4-2; 5-3; 6-3; 7-3; 5-4; 6-4; 7-4; 7-5; 7-6
GSH	16.75	5.0428e-07	6.2973	1.2951e-06	3-1; 4-1; 5-1; 6-1; 7-1; 4-2; 5-2; 6-2; 7-2; 7-3
Benzoate	13.817	2.4448e-06	5.6118	6.1391e-06	5-1; 6-1; 7-1; 5-2; 6-2; 7-2; 5-3; 6-3; 7-3; 5-4; 6-4; 7-4
3-(Methylsulfinyl)propylGS;PhenethylGS	13.723	2.5825e-06	5.588	6.3439e-06	3-1; 7-1; 3-2; 7-2; 4-3; 5-3; 6-3; 7-3; 7-5
Thr	13.522	2.9061e-06	5.5367	6.987e-06	4-1; 6-1; 4-2; 6-2; 4-3; 5-4; 7-4; 7-6
N6-Methyl-2'-deoxyadenosine	12.674	4.851e-06	5.3142	1.142e-05	3-1; 4-1; 5-1; 6-1; 3-2; 4-2; 5-2; 6-2
S7P	12.409	5.7195e-06	5.2426	1.319e-05	2-1; 3-2; 4-2; 5-2; 6-2; 7-2; 6-4
Gly3P	12.272	6.2378e-06	5.205	1.4097e-05	2-1; 3-1; 4-1; 6-1; 3-2; 5-3; 7-3; 6-5; 7-6
Urate	12.229	6.4097e-06	5.1932	1.4202e-05	3-1; 3-2; 6-2; 4-3; 5-3; 6-3; 7-3
Putrescine	11.882	8.0091e-06	5.0964	1.7404e-05	5-1; 4-2; 5-2; 5-3; 5-4; 6-4; 6-5; 7-5
Sinapate	11.566	9.8532e-06	5.0064	2.1008e-05	5-1; 7-1; 5-2; 7-2; 5-3; 6-3; 7-3; 5-4; 6-4; 7-4
Asn	11.034	1.4086e-05	4.8512	2.9476e-05	3-1; 4-1; 5-1; 3-2; 4-2; 5-2; 6-2; 7-2
Succinate	10.108	2.7064e-05	4.5676	5.5605e-05	4-1; 4-2; 4-3; 5-4; 6-4; 7-4
AMP	9.7396	3.5483e-05	4.45	7.1599e-05	3-1; 5-1; 7-1; 5-2; 7-2; 7-4; 7-6
Homogentisate	9.4101	4.5485e-05	4.3421	8.8916e-05	5-1; 6-1; 7-1; 5-3; 6-3; 7-3; 5-4; 6-4; 7-4
SAM	9.4057	4.5638e-05	4.3407	8.8916e-05	3-1; 3-2; 4-2; 5-2; 7-2; 6-3
Citrulline	8.2362	0.00011578	3.9364	0.00022174	2-1; 3-1; 4-1; 5-1; 6-1; 7-1
Glu	8.1272	0.00012681	3.8968	0.00023883	2-1; 3-1; 4-1; 7-1; 5-3; 6-3
5-OxoPro	8.0713	0.00013291	3.8765	0.00024621	5-2; 6-2; 5-3; 6-3; 5-4; 6-4; 7-5
O-AcetylSer	7.9981	0.00014138	3.8496	0.00025767	4-1; 4-2; 6-2; 7-2; 4-3
Betaine	7.405	0.00023635	3.6264	0.00042393	3-1; 4-1; 6-1; 3-2; 7-3
Cystine	7.2997	0.0002596	3.5857	0.00045836	2-1; 6-1; 7-1; 3-2; 6-3; 7-3
HomoSer	6.7364	0.00043488	3.3616	0.00075602	5-2; 6-2; 7-5; 7-6
His	6.4093	0.00059347	3.2266	0.0010161	6-1; 6-2; 6-3; 6-4; 7-6
Malonate	5.9676	0.00091613	3.038	0.0015451	2-1; 3-2; 4-2
3-MethylHis	5.7391	0.0011545	2.9376	0.0019186	3-2; 7-2; 7-5
Citramalate	5.3679	0.0016985	2.7699	0.0027816	3-1; 6-1; 7-1; 6-4
Pantothenate	5.3405	0.0017487	2.7573	0.0028229	7-3; 7-4; 7-6
Cys	5.3167	0.0017934	2.7463	0.0028542	2-1; 4-1; 5-1; 6-1
Fumarate	4.7185	0.0034483	2.4624	0.0054119	4-2; 4-3; 5-4; 6-4; 7-4
N-Acetylputrescine	4.4993	0.0044234	2.3542	0.0068473	5-3; 5-4
PEA	4.3527	0.0052401	2.2807	0.0080018	3-1; 4-1; 6-1; 7-1
Laurate	4.1391	0.0067365	2.1716	0.01015	6-2; 6-4
Galacturonate;Glucuronate	4.0827	0.0072041	2.1424	0.010711	5-2; 7-2
Guanosine	4.0715	0.0073011	2.1366	0.010715	3-2; 5-2; 7-2
L-Theanin	4.057	0.0074291	2.1291	0.010763	3-2; 7-3
NAD	4.0443	0.0075433	2.1224	0.01079	6-1; 6-4
Stachydrine	4.0072	0.0078866	2.1031	0.01114	3-1; 3-2; 4-2
Quinate	3.8682	0.0093324	2.03	0.013019	5-3.
Shikimate	3.3149	0.018658	1.7291	0.025711	7-3.
Raffinose	3.1423	0.02333	1.6321	0.031476
gamma-gluBCA	3.1401	0.023398	1.6308	0.031476
Spermidine	3.012	0.027683	1.5578	0.036803
UDP-GlcNAc;UDP-GalNAc	2.8071	0.036374	1.4392	0.047794
