# Supplementary material for: Tissue-targeted inorganic pyrophosphate hydrolysis in a fugu5 mutant reveals that excess inorganic pyrophosphate triggers developmental defects in a cell-autonomous manner
Source: Front Plant Sci. 2022 Aug 4;13:945225. doi: 10.3389/fpls.2022.945225 (PMC9386291; doi:10.3389/fpls.2022.945225)
Supplement: Supplementary file 6 [file Table_5.XLSX]

## Sheet: Sheet1
Table S5. Comparative analysis of significantly altered metabolites in PDF1pro::IPP1 and CLV1pro::IPP1 compared to the WT. Metabolites are indicated in bold when they are significantly increased in the indicated transgenic lines compared to the WT (Tukey's HSD significant difference P < 0.05).
WT vs fugu5-1		WT vs AVP1pro::IPP1#8-3		WT vs PDF1pro::IPP1#6-7		WT vs PDF1pro::IPP1#9-1		WT vs CLV1pro::IPP1#8-3		WT vs CLV1pro::IPP1#12-3		WT vs PDF1pro::IPP1(+/-) CLV1pro::IPP1(+/-)
UDP-Gl;cUDP-Gal		UDP-Glc;UDP-Gal		S7P		Tyramine		UDP-Glc;UDP-Gal		UDP-Glc;UDP-Gal		UDP-Glc;UDP-Gal
S7P		Leu		Tyramine		Leu		S7P		S7P		Tyramine
GlcNAc6P;GalNAc6P		Ala		Leu		HydroxyPro		GlcNAc6P;GalNAc6P		GlcNAc6P;GalNAc6P		Leu
Tyramine		beta-NMN		HydroxyPro		Ala		Tyramine		Tyramine		HydroxyPro
Urate		3-MethylHis		Ala		Trp		Urate		Urate		Ala
Leu		Glu		Trp		Tyr		Leu		Leu		Trp
HydroxyPro		Citrulline		Phe		Ile		HydroxyPro		HydroxyPro		Phe
G6PF6PM6P		3-Methyladenine		Tyr		3-(Methylsulfinyl)propylGS;PhenethylGS		G6P;F6P;M6P		G6P;F6P;M6P		3-MethylHis
Nicotinate		3-(Methylsulfinyl)propylGS;PhenethylGS		Ile		g-Guanidinobutyrate		Trp		Trp		Tyr
beta-NMN		Pro		3-(Methylsulfinyl)propylGS;PhenethylGS		UDP-GlcNAc[M-2H];UDP-GalNAc[M-2H]		Nicotinate		Nicotinate		S6P
Phe		Gly3P		Val		ABA		beta-NMN		beta-NMN		Met
3-MethylHis		Betaine		g-Guanidinobutyrate		Citrate		Phe		Phe		Ile
Tyr		Gly		ABA		Isocitrate		Citramalate		Citramalate		Val
S6P		Asp		Citrate		N6-AcetylLys		Tyr		Tyr		g-Guanidinobutyrate
Met		Spermidine		Saccharopine		Galacturonate;Glucuronate		S6P		S6P		UDP-GlcNAc[M-2H];UDP-GalNAc[M-2H]
Phenylpyruvate_2		2-Hydroxybut-3-enylGS		Gly		Aminomethylpropanediol		Met		Met		Betaine
Glu		AMP		Thiamine		Pipecolate		Phenylpyruvate_2		Citrulline		Gly
3-Methyladenine		Scopoletin		Asp				Citrulline		Ile		3-Aminoisobutyrate;3-Aminobutyrate
Ile		Gln		2-Aminobutyrate;2-Aminoisobutyrate				Ile		Val		Cytosine
Inositol1PMan1P		Anthranilate		Isocitrate				Inositol1P;Man1P		g-Guanidinobutyrate		Malate
Isopropanolamine		Stachydrine		cCMP				Isopropanolamine		Pro		Adenine;2-Aminopurine;Pyrazoloadenine
3-(Methylsulfinyl)propylGS;PhenethylGS		Taurolithocholate		cGMP				Val		b-Ala		Ser
Val		Theophylline		Malate				g-Guanidinobutyrate		ABA		cAMP
g-Guanidinobutyrate		GalacturonateGlucuronate		G1P;Gal1P				Pro		GlcNAc1P		3-Ureidopropionate
UDP-GlcNAc[M-2H];UDP-GalNAc[M-2H]				N6-AcetylLys				b-Ala		L-Theanin		Taurodeoxycholic acid
b-Ala				Stachydrine				ABA		Agmatine		Cys
Gly3P				Gly-Leu				GlcNAc1P		Thiamine		Choline
ABA				O-AcetylSer				L-Theanin		2-Aminobutyrate;2-Aminoisobutyrate		Cystine
GlcNAc1P				3-Ureidopropionate				Agmatine		Malate
Citrate				His				Thiamine		Thr
L-Theanin				Succinate				2-Aminobutyrate;2-Aminoisobutyrate		PEA
Saccharopine				Galacturonate;Glucuronate				2-Aminoadipate		N6-AcetylLys
Betaine				Fumarate				Malate		GuanineIsoguanine
Agmatine				Glycerate				Thr		Adenine;2-Aminopurine;Pyrazoloadenine
Thiamine				Lys				PEA		Ser
2-Aminobutyrate;2-Aminoisobutyrate								Shikimate		Asn
Isocitrate								N6-AcetylLys		S-MethylMet
3-Aminoisobutyrate;3-Aminobutyrate								Asn		Pantothenate
2-Aminoadipate								S-MethylMet		O-AcetylSer
GABA								Pantothenate		But-3-enylGS
2-Hydroxybut-3-enylGS								But-3-enylGS		Allantoate
N-AcetylSer								His		g-Glu-Cys
UDP-GlcNAc;UDP-GalNAc								Pipecolate		Choline
Gln										His
G1P;Gal1P										g-gluBCA
Thr										Succinate
N6-AcetylLys
Stachydrine
Ser
Gly-Leu
Pantothenate
Gluconate
O-AcetylSer
His
Galacturonate;Glucuronate
Sinapate
Fumarate
