# Supplementary material for: Tissue-targeted inorganic pyrophosphate hydrolysis in a fugu5 mutant reveals that excess inorganic pyrophosphate triggers developmental defects in a cell-autonomous manner
Source: Front Plant Sci. 2022 Aug 4;13:945225. doi: 10.3389/fpls.2022.945225 (PMC9386291; doi:10.3389/fpls.2022.945225)
Supplement: Supplementary file 7 [file Table_6.XLSX]

## Sheet: Sheet1
Table S6. Comparative analysis of significantly altered metabolites in ICLpro::IPP1 compared to the WT. Metabolites are indicated in bold when they are significantly increased in the indicated transgenic lines compared to the WT (Tukey's HSD significant difference P < 0.05).
WT vs fugu5-1		WT vs AVP1pro::IPP1#8-3		WT vs AVP1pro::IPP1#17-3		WT vs ICLpro::IPP1#9-2		WT vs ICLpro::IPP1#11-2		WT vs ICLpro::IPP1#24-1
UDP-Glc;UDP-Gal		UDP-Glc;UDP-Gal		UDP-Glc;UDP-Gal		GlcNAc6P;GalNAc6P		Nicotinate		Tyramine
Nicotinate		Nicotinate		Nicotinate		Tyramine		Pro		Isopropanolamine
Pro		Pro		GlcNAc6P;GalNAc6P		G6P;F6P;G1P;Gal1P;M6P;Inositol1P;Man1P		GlcNAc6P;GalNAc6P		Ala
GlcNAc6P;GalNAc6P		GlcNAc6P;GalNAc6P		Tyramine		Isopropanolamine		Tyramine		2-Aminobutyrate;2-Aminoisobutyrate
Tyramine		Ala		Isopropanolamine		Ala		G6P;F6P;G1P;Gal1P;M6P;Inositol1P;Man1P		Choline
G6P;F6P;G1P;Gal1P;M6P;Inositol1P;Man1P		GlcNAc1P		GlcNAc1P		2-Hydroxyisobutyrate;3-Hydroxybutanoate;2-Hydroxybutyrate;3-OHbutyrate		Isopropanolamine		Glycerate
Isopropanolamine		2-Hydroxyisobutyrate;3-Hydroxybutanoate;2-Hydroxybutyrate;3-OHbutyrate		Phe		Phe		Ala		CysSG
Ala		Phe		Trp		Trp		2-Hydroxyisobutyrate;3-Hydroxybutanoate;2-Hydroxybutyrate;3-OHbutyrate		Gly
GlcNAc1P		Trp		Ile		Ile		Phe		Saccharopine
2-Hydroxyisobutyrate;3-Hydroxybutanoate;2-Hydroxybutyrate;3-OHbutyrate		Val		Val		Val		2-Aminoadipate		Phenylpropanoate
Phe		2-Aminobutyrate;2-Aminoisobutyrate		2-Aminobutyrate;2-Aminoisobutyrate		2-Aminobutyrate;2-Aminoisobutyrate		Trp		g-Glu-Cys
2-Aminoadipate		Met		HydroxyPro		Agmatine		Ile		Lys
Trp		Choline		Met		Leu		Val		Arg
Ile		b-Ala		Choline		HydroxyPro		2-Aminobutyrate;2-Aminoisobutyrate		g-Guanidinobutyrate
Val		Gln		Gln		Choline		Leu		GSH
2-Aminobutyrate;2-Aminoisobutyrate		Glycerate		Glycerate		GABA		HydroxyPro		Benzoate
Agmatine		beta-NMN		beta-NMN		Asp		Choline		3-(Methylsulfinyl)propylGS;PhenethylGS
Leu		Pipecolate		Pipecolate		Tyr		GABA		Sinapate
Met		N6-AcetylLys		Asp		CysSG		Pipecolate		AMP
GABA		Tyr		N6-AcetylLys		Saccharopine		Tyr		Homogentisate
b-Ala		S-MethylMet		Tyr		Phenylpropanoate		S-MethylMet		Citrulline
Gln		CysSG		S-MethylMet		g-Glu-Cys		CysSG		Glu
Glycerate		Allantoate		Gly		Lys		Phenylpropanoate		Cystine
Pipecolate		Malate		Allantoate		GSH		g-Glu-Cys		Citramalate
GlcNAc;GalNAc		g-Glu-Cys		Malate		Benzoate		GSH		PEA
S-MethylMet		Ser		g-Glu-Cys		N6-Methyl-2'-deoxyadenosine		Benzoate
Gly		GSH		Ser		Putrescine		Thr
Saccharopine		3-(Methylsulfinyl)propylGS;PhenethylGS		GSH		Sinapate		N6-Methyl-2'-deoxyadenosine
Lys		N6-Methyl-2'-deoxyadenosine		Thr		Asn		Gly3P
Arg		Gly3P		N6-Methyl-2'-deoxyadenosine		AMP		Homogentisate
g-Guanidinobutyrate		Urate		Gly3P		Homogentisate		Citrulline
S7P		Asn		Asn		Citrulline		Betaine
Gly3P		AMP		Succinate		Cys		Cystine
Citrulline		SAM		Citrulline				His
Glu		Citrulline		Glu				Citramalate
Cystine		Glu		O-AcetylSer				Cys
Malonate		Betaine		Betaine				PEA
Cys		Citramalate		Cys				NAD
		PEA		PEA
		Stachydrine
